# Supplementary material for: How AI Is Transforming Medical Education: Bibliometric Analysis
Source: JMIR Med Educ. 2025 Nov 18;11:e75911. doi: 10.2196/75911 (PMC12673300; doi:10.2196/75911)
Supplement: Multimedia Appendix 1 [file mededu_v11i1e75911_app1.xlsx]

## Sheet: Seach strings (WoS)
MEJ_24_Journal	MEJ_24_Journal_abbreviation
Academic Medicine	Acad Med
Advances In Health Sciences Education	Adv Health Sci Educ
Advances In Medical Education And Practice	Adv Med Educ Pract
African Journal Of Health Professions Education	Afr J Health Prof Educ
Anatomical Sciences Education	Anat Sci Educ
BMC Medical Education	BMC Med Educ
BMJ Simulation & Technology Enhanced Learning	BMJ Simul Technol Enhanc Learn
Canadian Medical Education Journal	Can Med Educ J
Clinical Teacher	Clin Teach
Education For Health	Educ Health
Focus On Health Professional Education-A Multidisciplinary Journal	Focus Health Prof Educ
GMS Journal For Medical Education	GMS J Med Educ
International Journal Of Medical Education	Int J Med Educ
Journal Of Continuing Education In The Health Professions	J Contin Educ Health Prof
Journal Of Educational Evaluation For Health Professions	J Educ Eval Health Prof
Journal Of Graduate Medical Education	J Grad Med Educ
Journal Of Medical Education And Curricular Development	J Med Educ Curric Dev
Journal Of Surgical Education	J Surg Educ
Medical Education	Med Educ
Medical Education Online	Med Educ Online
Medical Teacher	Med Teach
Perspectives On Medical Education	Perspect Med Educ
Simulation In Healthcare-Journal Of The Society For Simulation In Healthcare	Simul Healthc
Teaching And Learning In Medicine	Teach Learn Med
