# Supplementary material for: How AI Is Transforming Medical Education: Bibliometric Analysis
Source: JMIR Med Educ. 2025 Nov 18;11:e75911. doi: 10.2196/75911 (PMC12673300; doi:10.2196/75911)
Supplement: Multimedia Appendix 2 [file mededu_v11i1e75911_app2.xlsx]

## Sheet: Seach strings (WoS)
Theme	Search String (Web of Science)	Search String (Scopus)
Medical education (based on author keyword and title)	TI=(medical AND (educat* OR curricul* OR school* OR teach* OR student*))) OR (AK=(medical AND (educat* OR curricul* OR school* OR teach* OR student*))	TITLE(medical AND (educat* OR curricul* OR school* OR teach* OR student*))) OR (AUTHKEY(medical AND (educat* OR curricul* OR school* OR teach* OR student*))
Artificial Intelligence (based on author keyword and title)	TI=(“general artificial intelligence” OR “robot technology” OR “artificial intelligence” OR “neural learning” OR “neural network*” OR “computer vision system” OR “machine intelligence” OR “robot*” OR “data learning“ OR “computer reasoning” OR “natural language processing“ OR “support vector machine*” OR “decision tree*” OR “intelligent learning” OR “generative adversarial network” OR “data mining…	TITLE (“general artificial intelligence” OR “robot technology” OR “artificial intelligence” OR “neural learning” OR “neural network*” OR “computer vision system” OR “machine intelligence” OR “robot*” OR “data learning“ OR “computer reasoning” OR “natural language processing“ OR “support vector machine*” OR “decision tree*” OR “intelligent learning” OR “generative adversarial network” OR “data min…
Medical education (based on MEJ-24)	SO=(“Academic Medicine” OR “Advances In Health Sciences Education” OR “Advances In Medical Education And Practice” OR “African Journal Of Health Professions Education” OR “Anatomical Sciences Education” OR “BMC Medical Education” OR “BMJ Simulation & Technology Enhanced Learning” OR “Canadian Medical Education Journal” OR “Clinical Teacher” OR “Education For Health” OR “Focus On Health Profession…	SRCTITLE("Academic Medicine" OR "Advances In Health Sciences Education" OR "Advances In Medical Education And Practice" OR "African Journal Of Health Professions Education" OR "Anatomical Sciences Education" OR "BMC Medical Education" OR "BMJ Simulation & Technology Enhanced Learning" OR "Canadian Medical Education Journal" OR "Clinical Teacher" OR "Education For Health" OR "Focus On Health Profe…
