# Supplementary material for: How AI Is Transforming Medical Education: Bibliometric Analysis
Source: JMIR Med Educ. 2025 Nov 18;11:e75911. doi: 10.2196/75911 (PMC12673300; doi:10.2196/75911)
Supplement: Multimedia Appendix 3 [file mededu_v11i1e75911_app3.xlsx]

## Sheet: Sheet1
DOI	Title	Abstract	Keyword	Citation	Author	Year	Journal	Type	SerachStrategy
10.2196/45312	How Does ChatGPT Perform on the United States Medical Licensing Examination? The Implications of Large Language Models for Medical Education and Knowledge Assessment	Background: Chat Generative Pre-trained Transformer (ChatGPT) is a 175-billion-parameter natural language processing model that can generate conversation-style responses to user input. Objective: This study aimed to evaluate the performance of ChatGPT on questions within the scope of the United States Medical Licensing Examination Step 1 and Step 2 exams, as well as to analyze responses for user …	chatbot; chatGPT; conversational agent; generative pre-trained transformer; generative pre-trained transformer; machine learning; natural language processing; natural language processing	455	Gilson, Aidan; Safranek, Conrad W; Huang, Thomas; Socrates, Vimig; Chi, Ling; Taylor, Richard Andrew; Chartash, David	2023	Jmir Med Educ	Article	Information retrieval
10.1002/ase.1696	The Effectiveness of Virtual and Augmented Reality in Health Sciences and Medical Anatomy	Although cadavers constitute the gold standard for teaching anatomy to medical and health science students, there are substantial financial, ethical, and supervisory constraints on their use. In addition, although anatomy remains one of the fundamental areas of medical education, universities have decreased the hours allocated to teaching gross anatomy in favor of applied clinical work. The relea…	gross anatomy; undergraduate education; virtual reality; augmented reality; computer assisted instruction	391	Moro, Christian; Stromberga, Zane; Raikos, Athanasios; Stirling, Allan	2017	Anat Sci Educ	Article	Definitive journal list
10.1007/s00330-018-5601-1	Medical students' attitude towards artificial intelligence: a multicentre survey	ObjectivesTo assess undergraduate medical students' attitudes towards artificial intelligence (AI) in radiology and medicine.Materials and methodsA web-based questionnaire was designed using SurveyMonkey, and was sent out to students at three major medical schools. It consisted of various sections aiming to evaluate the students' prior knowledge of AI in radiology and beyond, as well as their att…	radiology; survey	256	Dos Santos, D Pinto; Giese, D; Brodehl, S; Chon, S H; Staab, W; Kleinert, R; Maintz, D; Baessler, B	2019	Eur Radiol	Article	Information retrieval
10.2196/jmir.1337	Learning in a virtual world: Experience with using Second Life for medical education	Background Virtual worlds are rapidly becoming part of the educational technology landscape. Second Life (SL) is one of the best known of these environments. Although the potential of SL has been noted for health professions education, a search of the world's literature and of the World Wide Web revealed a limited number of formal applications of SL for this purpose and minimal evaluation of educ…	computer assisted instruction; computer simulation; computer assisted instruction; continuing education; diabetes mellitus; distance education; patient simulation	194	Wiecha, John; Heyden, Robin; Sternthal, Elliot; Merialdi, Mario	2010	J Med Internet Res	Article	Information retrieval
10.1002/ase.1296	Modernization of an anatomy class: From conceptualization to implementation. A case for integrated multimodal-multidisciplinary teaching	It has become increasingly apparent that no single method for teaching anatomy is able to provide supremacy over another. In an effort to consolidate and enhance learning, a modernized anatomy curriculum was devised by attempting to take advantage of and maximize the benefits from different teaching methods. Both the more traditional approaches to anatomy teaching, as well as modern, innovative e…	computer assisted learning; gross anatomy; laboratory; problem based learning; undergraduate education	186	Johnson, Elizabeth O; Charchanti, Antonia V; Troupis, Theodore G	2012	Anat Sci Educ	Review	Definitive journal list
10.1097/ACM.0000000000002044	Medical education must move from the information age to the age of artificial intelligence	Noteworthy changes coming to the practice of medicine require significant medical education reforms. While proposals for such reforms abound, they are insufficient because they do not adequately address the most fundamental change-the practice of medicine is rapidly transitioning from the information age to the age of artificial intelligence. Increasingly, future medical practice will be characte…		155	Wartman, Steven A; Donald Combs, C	2018	Acad Med	Article	Definitive journal list
10.1111/j.1365-2929.2006.02672.x	Effectiveness of using blended learning strategies for teaching and learning human anatomy	OBJECTIVES This study aimed to implement innovative teaching methods - blended learning strategies - that include the use of new information technologies in the teaching of human anatomy and to analyse both the impact of these strategies on academic performance, and the degree of user satisfaction. METHODS The study was carried out among students in Year 1 of the biology degree curriculum (human …	computer assisted instruction	154	Pereira, Jose A; Pleguezuelos, Eulogio; Meri, Alex; Molina-Ros, Antoni; Molina-Tomas, M Carmen; Masdeu, Carlos	2007	Med Educ	Article	Definitive journal list
10.1007/s10459-010-9231-x	Time and learning efficiency in Internet-based learning: A systematic review and meta-analysis	Authors have claimed that Internet-based instruction promotes greater learning efficiency than non-computer methods. Objectives Determine, through a systematic synthesis of evidence in health professions education, how Internet-based instruction compares with non-computer instruction in time spent learning, and what features of Internet-based instruction are associated with improved learning effi…	computer assisted instruction; distance education; educational technology; internet	135	Cook, David A; Levinson, Anthony J; Garside, Sarah	2010	Adv Health Sci Educ	Review	Definitive journal list
10.1002/ar.10076	The new face of gross anatomy	The nature of anatomy education has changed substantially over the past decade due to both a new generation of students who learn differently from those of past years and the enormity of advances in anatomical imaging and viewing. At Mount Sinai School of Medicine, our anatomy courses have been designed to meld classic dissection with the tools physicians and surgeons will use tomorrow. We introd…	computer assisted learning; CT; gross anatomy; image analysis; laboratory; laparoscopy; curriculum; mri; three dimensional	134	Reidenberg, Joy S; Laitman, Jeffrey T	2002	Anat Rec	Article	Information retrieval
10.1186/s13244-019-0830-7	Attitudes and perceptions of UK medical students towards artificial intelligence and radiology: a multicentre survey	Objectives To explore the attitudes of United Kingdom (UK) medical students regarding artificial intelligence (AI), their understanding, and career intention towards radiology. We also examine the state of education relating to AI amongst this cohort. Methods UK medical students were invited to complete an anonymous electronic survey consisting of Likert and dichotomous questions. Results Four hu…	radiology	132	Sit, Cherry; Srinivasan, Rohit; Amlani, Ashik; Muthuswamy, Keerthini; Azam, Aishah; Monzon, Leo; Poon, Daniel Stephen	2020	Insights Imaging	Article	Information retrieval
10.12669/pjms.39.2.7653	ChatGPT- Reshaping medical education and clinical management	Artificial Intelligence is no more the talk of the fiction read in novels or seen in movies. It has been making inroads slowly and gradually in medical education and clinical management of patients apart from all other walks of life. Recently, chatbots particularly ChatGPT, were developed and trained, using a huge amount of textual data from the internet. This has made a significant impact on our…	chatGPT; natural language processing	131	Khan, Rehan Ahmed; Jawaid, Masood; Khan, Aymen Rehan; Sajjad, Madiha	2023	Pak J Med Sci	Article	Information retrieval
10.1002/ar.10078	Integrated approach to teaching and testing in histology with real and virtual imaging	The University of Iowa College of Medicine histology teaching laboratory incorporates extensive Web- and computer-based teaching modalities, including the Virtual Microscope (VM), as emerging learning aids in histology and pathology laboratory instruction. We report here our experience in offering a multiple resource-based approach to laboratory instruction while retaining the opportunity and req…	computer assisted learning; computer assisted learning; histology; curriculum; microscope; survey; virtual microscope	130	Heidger Jr., Paul M; Dee, Fred; Consoer, Daniel; Leaven, Timothy; Duncan, James; Kreiter, Clarence	2002	Anat Rec	Article	Information retrieval
10.1016/j.acra.2018.10.007	Influence of Artificial Intelligence on Canadian Medical Students' Preference for Radiology Specialty: A National Survey Study	Rationale and Objectives: Artificial intelligence (AI) has the potential to transform the clinical practice of radiology. This study investigated Canadian medical students' perceptions of the impact of AI on radiology, and their influence on the students' preference for radiology specialty. Materials and Methods: In March 2018, an anonymous online survey was distributed to students at all 17 Cana…	radiology; specialty; survey	129	Gong, Bo; Nugent, James P; Guest, William; Parker, William; Chang, Paul J; Khosa, Faisal; Nicolaou, Savvas	2019	Acad Radiol	Article	Information retrieval
10.3352/jeehp.2023.20.1	Are ChatGPT__ knowledge and interpretation ability comparable to those of medical students in Korea for taking a parasitology examination?: a descriptive study	This study aimed to compare the knowledge and interpretation ability of ChatGPT, a language model of artificial general intelligence, with those of medical students in Korea by administering a parasitology examination to both ChatGPT and medical students. The examination consisted of 79 items and was administered to ChatGPT on January 1, 2023. The examination results were analyzed in terms of Cha…	educational measurement; knowledge	129	Huh, Sun	2023	J Edu Eval Health Prof	Article	Information retrieval
10.1002/ase.66	Evaluation of computer-aided instruction in a gross anatomy course: A six-year study	Web-based computer-aided instruction (CAI) has become increasingly important to medical curricula. This multi-year study investigated the effectiveness of CAI and the factors affecting level of individual use. Three CAI were tested that differed in specificity of applicability to the curriculum and in the level of student interaction with the CAI. Student personality preferences and learning styl…	computer assisted instruction; gross anatomy; learning style	119	Mcnulty, John A; Sonntag, Beth; Sinacore, James M	2009	Anat Sci Educ	Article	Definitive journal list
10.1186/s12909-019-1891-5	Medical education trends for future physicians in the era of advanced technology and artificial intelligence: An integrative review	Background: Medical education must adapt to different health care contexts, including digitalized health care systems and a digital generation of students in a hyper-connected world. The aims of this study are to identify and synthesize the values that medical educators need to implement in the curricula and to introduce representative educational programs. Methods: An integrative review was cond…	integration; undergraduate education	114	Han, Eui-Ryoung; Yeo, Sanghee; Kim, Min-Jeong; Lee, Young-Hee; Park, Kwi-Hwa; Roh, Hyerin	2019	Bmc Med Educ	Review	Definitive journal list
10.1038/s41746-018-0061-1	Machine learning and medical education	Artificial intelligence (AI) driven by machine learning (ML) algorithms is a branch in computer science that is rapidly gaining popularity within the healthcare sector. Recent regulatory approvals of AI-driven companion diagnostics and other products are glimmers of a future in which these tools could play a key role by defining the way medicine will be practiced. Educating the next generation of…		109	Kolachalama, Vijaya B; Garg, Priya S	2018	Npj Digit Med	Article	Information retrieval
10.1109/TMSCS.2017.2675888	Wearable Medical Sensor-Based System Design: A Survey	Wearable medical sensors (WMSs) are garnering ever-increasing attention from both the scientific community and the industry. Driven by technological advances in sensing, wireless communication, and machine learning, WMS-based systems have begun transforming our daily lives. Although WMSs were initially developed to enable low-cost solutions for continuous health monitoring, the applications of WM…	health care; human computer interaction; machine learning; wireless communication	105	Mosenia, Arsalan; Sur-Kolay, Susmita; Raghunathan, Anand; Jha, Niraj K	2017	Ieee Trans Multi-Scale Comput Syst	Article	Information retrieval
10.2196/24032	Using machine learning algorithms to predict people__ intention to use mobile learning platforms during the COVID-19 pandemic: Machine learning approach	Background: Mobile learning has become an essential instruction platform in many schools, colleges, universities, and various other educational institutions across the globe, as a result of the COVID-19 pandemic crisis. The resulting severe, pandemic-related circumstances have disrupted physical and face-to-face contact teaching practices, thereby requiring many students to actively use mobile te…	covid-19; machine learning; online education; pandemic; technology acceptance model; theory of planned behavior	98	Akour, Iman; Alshurideh, Muhammad; Al Kurdi, Barween; Al Ali, Amel; Salloum, Said	2021	Jmir Med Educ	Article	Information retrieval
10.1080/0142159X.2019.1595557	Artificial intelligence in medical education	Artificial intelligence (AI) is a growing phenomenon, and will soon facilitate wide-scale changes in many professions, including medical education. In order for medical educators to be properly prepared for AI, they will need to have at least a fundamental knowledge of AI in relation to learning and teaching, and the extent to which it will impact on medical education. This Guide begins by introd…		95	Masters, Ken	2019	Med Teach	Article	Definitive journal list
10.1016/j.xops.2023.100324	Evaluating the Performance of ChatGPT in Ophthalmology: An Analysis of Its Successes and Shortcomings	Purpose: Foundation models are a novel type of artificial intelligence algorithms, in which models are pretrained at scale on unannotated data and fine-tuned for a myriad of downstream tasks, such as generating text. This study assessed the accuracy of ChatGPT, a large language model (LLM), in the ophthalmology question-answering space. Design: Evaluation of diagnostic test or technology. Partici…	chatGPT; generative pre-trained transformer; ophthalmology	93	Antaki, Fares; Touma, Samir; Milad, Daniel; El-Khoury, Jonathan; Duval, Renaud	2023	Ophthalmol Sci	Article	Information retrieval
10.1002/ar.b.10035	Creation of the Chinese Visible Human Data Set	The United States Visible Human Project (VHP) created a digital image data set of complete human male (data acquisition finished in November 1994) and female (data acquisition finished in December 1995) cadavers in magnetic resonance imaging (MRI), computed tomography (CT), and anatomical (anatomic serial section) modes. VHP aroused worldwide enthusiasm for Visible Human Research (VHR), and the d…	3d model; image analysis	93	Zhang, Shao-Xiang; Heng, Pheng-Ann; Liu, Zheng-Jin; Tan, Li-Wen; Qiu, Ming-Guo; Li, Qi-Yu; Liao, Rong-Xia; Li, Kai; Cui, Gao-Yu; Guo, Yan-Li; Yang, Xiao-Ping; Liu, Guang-Jiu; Shan, Jing-Lu; Liu, Ji-Jun; Zhang, Wei-Guo; Chen, Xian-Hong; Chen, Jin-Hua; Wang, Jian; Chen, Wei; Lu, Ming; You, Jian; Pang, Xue-Li; Xiao, Hong; Xie, Yong-Ming	2003	Anat Rec Part B New Anat	Article	Information retrieval
10.1016/j.jsurg.2019.05.015	Artificial Intelligence in Medical Education: Best Practices Using Machine Learning to Assess Surgical Expertise in Virtual Reality Simulation	OBJECTIVE: Virtual reality simulators track all movements and forces of simulated instruments, generating enormous datasets which can be further analyzed with machine learning algorithms. These advancements may increase the understanding, assessment and training of psychomotor performance. Consequently, the application of machine learning techniques to evaluate performance on virtual reality simu…	simulation; surgery; assessment; machine learning	92	Winkler-Schwartz, Alexander; Bissonnette, Vincent; Mirchi, Nykan; Ponnudurai, Nirros; Yilmaz, Recai; Ledwos, Nicole; Siyar, Samaneh; Azarnoush, Homed; Karlik, Bekir; Del Maestro, Rolando F	2019	J Surg Educ	Review	Definitive journal list
10.1111/j.1365-2923.2008.03122.x	Fostering diagnostic knowledge through computer-supported, case-based worked examples: Effects of erroneous examples and feedback	Objectives: A case-based, worked example approach was realised in a computer-based learning environment with the intention of facilitating medical students' diagnostic knowledge. In order to enhance the effectiveness of the approach, two additional measures were implemented: erroneous examples and elaborated feedback. In the context of an experimental study, the two measures were varied experimen…	randomized controlled trial	91	Kopp, Veronika; Stark, Robin; Fischer, Martin R	2008	Med Educ	RCT	Definitive journal list
10.1002/ase.2270	The rise of ChatGPT: Exploring its potential in medical education	The integration of artificial intelligence (AI) into medical education has the potential to revolutionize the way students learn about biomedical sciences. Large language models, such as ChatGPT, can serve as virtual teaching assistants, providing students with detailed and relevant information and perhaps eventually interactive simulations. ChatGPT has the potential to increase student engagemen…	chatGPT; natural language processing; virtual teaching assistant	90	Lee, Hyunsu	2023	Anat Sci Educ	Article	Definitive journal list
10.1186/1472-6920-13-30	Computer game-based and traditional learning method: a comparison regarding students' knowledge retention	Background: Educational computer games are examples of computer-assisted learning objects, representing an educational strategy of growing interest. Given the changes in the digital world over the last decades, students of the current generation expect technology to be used in advancing their learning requiring a need to change traditional passive learning methodologies to an active multisensory …	anatomy; physiology; learning; computer assisted instruction	83	Rondon, Silmara; Sassi, Fernanda Chiarion; Furquim De Andrade, Claudia Regina	2013	Bmc Med Educ	RCT	Definitive journal list
10.1002/ase.1446	Effectiveness of Three-Dimensional Digital Animation in Teaching Human Anatomy in an Authentic Classroom Context	Three-dimensional (3D) digital animations were used to teach the human musculoskeletal system to first year kinesiology students. The purpose of this study was to assess the effectiveness of this method by comparing two groups from two different academic years during two of their official required anatomy examinations (trunk and upper limb assessments). During the upper limb section, the teacher …	gross anatomy; computer assisted learning; spatial ability; student performance; assessment	80	Hoyek, Nady; Collet, Christian; Di Rienzo, Franck; De Almeida, Mickael; Guillot, Aymeric	2014	Anat Sci Educ	Article	Definitive journal list
10.1002/ase.1258	Computer visualizations: Factors that influence spatial anatomy comprehension	Computer visualizations are increasingly common in education across a range of subject disciplines, including anatomy. Despite optimism about their educational potential, students sometime have difficulty learning from these visualizations. The purpose of this study was to explore a range of factors that influence spatial anatomy comprehension before and after instruction with different computer …	spatial ability; gross anatomy; computer assisted learning; animation; interactive learning; learning	79	Ngan Nguyen; Nelson, Andrew J; Wilson, Timothy D	2012	Anat Sci Educ	Article	Definitive journal list
10.1046/j.1365-2923.2001.00960.x	A randomized, controlled, single-blind trial of teaching provided by a computer-based multimedia package versus lecture	Background Computer-based teaching may allow effective teaching of important psychiatric knowledge and skills. Aims To investigate the effectiveness and acceptability of computer-based teaching. Method A single-blind, randomized, controlled study of 166 undergraduate medical students at the University of Leeds, involving an educational intervention of either a structured lecture or a computer-bas…	lecture; teaching methods; undergraduate education; randomized controlled trial	78	Williams, C; Aubin, S; Harkin, P; Cottrell, D	2001	Med Educ	RCT	Definitive journal list
10.1002/ase.1612	Analysis of Traditional Versus Three-Dimensional Augmented Curriculum on Anatomical Learning Outcome Measures	This study examined whether student learning outcome measures are influenced by the addition of three-dimensional and digital teaching tools to a traditional dissection and lecture learning format curricula. The study was performed in a semester long graduate level course that incorporated both gross anatomy and neuroanatomy curricula. Methods compared student examination performance on material …	gross anatomy; gross anatomy; student perception; computer assisted instruction	77	Peterson, Diana Coomes; Mlynarczyk, Gregory S A	2016	Anat Sci Educ	Article	Definitive journal list
10.1002/ase.1429	Human Cadavers Vs. Multimedia Simulation: A Study of Student Learning in Anatomy	Multimedia and simulation programs are increasingly being used for anatomy instruction, yet it remains unclear how learning with these technologies compares with learning with actual human cadavers. Using a multilevel, quasi-experimental-control design, this study compared the effects of "Anatomy and Physiology Revealed" (APR) multimedia learning system with a traditional undergraduate human cada…	gross anatomy; digital anatomy; multimedia; anatomy education; computer assisted instruction; computer assisted instruction	76	Saltarelli, Andrew J; Roseth, Cary J; Saltarelli, William A	2014	Anat Sci Educ	Article	Definitive journal list
10.1067/mob.2003.168	Medical education as a science: The quality of evidence for computer-assisted instruction	A marked increase in the number of computer programs for computer-assisted instruction in the medical sciences has occurred over the past 10 years. The quality of both the programs and the literature that describe these programs has varied considerably. The purposes of this study were to evaluate the published literature that described computer-assisted instruction in medical education and to ass…	computer assisted instruction; graduate education	69	Letterie, Gs	2003	Am J Obstet Gynecol	Review	Information retrieval
10.1097/00001888-200509000-00012	Multi-institutional development and utilization of a Computer-assisted Learning Program for the Pediatrics Clerkship: The CLIPP Project	Computer-assisted instruction (CAI) holds significant promise for meeting the current challenges of medical education by providing consistent and quality teaching materials regardless of training site. The Computer-assisted Learning in Pediatrics Project (CLIPP) was created over three years (2000-2003) to meet this potential through multi-institutional development of interactive Internet-based pa…		66	Fall, Lh; Berman, Nb; Smith, S; White, Cb; Woodhead, Jc; Olson, Al	2005	Acad Med	Review	Definitive journal list
10.1111/j.1365-2929.2004.01892.x	Computer-aided learning in the real world of medical education: does the quality of interaction with the computer affect student learning?	BACKGROUND Computerised learning clearly offers exciting potential for improving student learning, either as an aid to or as a replacement for traditional formats, or for the development of innovative approaches. However, rigorous evaluation of the utility of computer-aided learning (CAL) in enhancing student learning can be difficult. Many studies have compared CAL to more traditional learning f…		64	Hudson, Jn	2004	Med Educ	Article	Definitive journal list
10.1097/00001888-200010000-00021	Quantifying the literature of computer-aided instruction in medical education	Purpose. To characterize the literature about computer-aided instruction (CAI) as it relates to medical education. Method. A descriptive study using the Medline and ERIC databases, reviewing articles pertaining to CAI for medical professionals. The literature was evaluated with respect to type of article, journal, language, and year of publication. Results. The search yielded 2,840 citations, 92%…		64	Adler, Md; Johnson, Kb	2000	Acad Med	Review	Definitive journal list
10.1046/j.1365-2923.2002.01141.x	Learning preferences, computer attitudes, and student evaluation of computerised instruction	Objective To explore the relationship between learning preferences, attitudes towards computers, and student evaluation of a computer-assisted instructional (CAI) program. Context A third year required clerkship in surgery at the University of Nebraska Medical Center. Methods A mixed-methods design combining attitudinal measures and qualitative interviews was employed to assess student reactions …	computer assisted instruction; attitude to computers	64	Steele, Dj; Palensky, Jej; Lynch, Tg; Lacy, Nl; Duffy, Sw	2002	Med Educ	Article	Definitive journal list
10.1046/j.1365-2923.2001.00999.x	Random comparison of 'virtual patient' models in the context of teaching clinical communication skills	Aims Two types of virtual patient designs can be distinguished: a 'narrative' structure and a 'problem-solving' structure. This study compares the same virtual patient with two different structures within the domain of communication skills. Methods Two virtual patients were constructed around the same case, one emphasizing a narrative and one a problem-solving model. Use of these packages was tri…	communication; clinical competence; problem solving; comparative study	62	Bearman, M; Cesnik, B; Liddell, M	2001	Med Educ	Article	Definitive journal list
10.1002/ase.26	An explorative learning approach to teaching clinical anatomy using student generated content	Translating basic sciences into a clinical framework has been approached through the implementation of various teaching techniques aimed at using a patient case scenario to facilitate learning. These techniques present students with a specific patient case and lead the students to discuss physiological processes through analysis of provided data supported by independent learning and research. How…	anatomy education; clinical anatomy; computer assisted instruction; anatomy education; internet application in anatomy	62	Philip, Christo T; Unruh, Kenneth P; Lachman, Nirusha; Pawlina, Wojciech	2008	Anat Sci Educ	Article	Definitive journal list
10.1002/ase.1405	Gross Anatomy Videos: Student Satisfaction, Usage, and Effect on Student Performance in a Condensed Curriculum	Anatomy educators are being tasked with delivering the same quantity and quality of material in the face of fewer classroom and laboratory hours. As a result they have turned to computer-aided instruction (CAI) to supplement and augment curriculum delivery. Research on the satisfaction and use of anatomy videos, a form of CAI, on examination performance continues to grow. The purpose of this stud…	gross anatomy; cadaver dissection; prosections; computer assisted learning	61	Topping, Daniel B	2014	Anat Sci Educ	Article	Definitive journal list
10.1016/j.ejrad.2019.108742	A survey on the future of radiology among radiologists, medical students and surgeons: Students and surgeons tend to be more skeptical about artificial intelligence and radiologists may fear that other disciplines take over	Purpose: To evaluate the opinion and assessment of radiologists, surgeons and medical students on a number of important topics regarding the future of radiology, such as artificial intelligence (AI), turf battles, teleradiology and 3D-printing. Method: An online questionnaire was created using the SurveyMonkey platform targeting radiologists, students and surgeons throughout the German speaking p…		60	Van Hoek, Jasper; Huber, Adrian; Leichtle, Alexander; Haermae, Kirsi; Hilt, Daniella; Von Tengg-Kobligk, Hendrik; Heverhagen, Johannes; Poellinger, Alexander	2019	Eur J Radiol	Article	Information retrieval
10.1046/j.1365-2923.2001.00997.x	Surgical skills training: simulation and multimedia combined	Context Basic surgical skills are needed throughout the medical profession, but current training is haphazard and unpredictable. There is increasing pressure to provide transparency about training and performance standards. There is a clear need for inexperienced learners to build a framework of basic skills before carrying out surgical procedures on patients. Effective learning of a skill requir…	clinical competence; computer assisted instruction; multimedia	60	Kneebone, R; Apsimon, D	2001	Med Educ	Article	Definitive journal list
10.1002/ase.53	Improved learning efficiency and increased student collaboration through use of virtual microscopy in the teaching of human pathology	The implementation of virtual microscopy in the teaching of pathology at the Bloomington, Indiana extension of the Indiana University School of Medicine permitted the assessment of student attitudes, use and academic performance with respect to this new technology. A gradual and integrated approach allowed the parallel assessment with respect to both the virtual and optical microscopes. Student s…	collaborative learning; computer assisted learning; microscope; pathology; survey; virtual microscope	59	Braun, Mark W; Kearns, Katherine D	2008	Anat Sci Educ	Article	Definitive journal list
10.1016/j.jaad.2008.04.026	Computer-assisted instruction versus traditional lecture for medical student teaching of dermatology morphology: A randomized control trial	Background: The effectiveness of computer-assisted instruction is unproven. Objective: To evaluate the effectiveness of an online computerized dermatology module compared to traditional lecture-based teaching to medical students. Methods: Medical students were randomized to two groups. Group 1 of 37 students had access to a computer-based dermatology tutorial. Group 2 of 36 students attended a le…		59	Jenkins, Sasha; Goel, Ruchika; Morrell, Dean S	2008	J Am Acad Dermatol	RCT	Information retrieval
10.1007/s10459-007-9087-x	Impact of preadmission variables on USMLE step 1 and step 2 performance	Purpose To examine the predictive ability of preadmission variables on United States Medical Licensing Examinations (USMLE) step 1 and step 2 performance, incorporating the use of a neural network model. Method Preadmission data were collected on matriculants from 1998 to 2004. Linear regression analysis was first used to identify predictors of performance on step 1 and step 2. A generalized regr…	neural network; usmle	58	Kleshinski, James; Khuder, Sadik A; Shapiro, Joseph I; Gold, Jeffrey P	2009	Adv Health Sci Educ	Article	Definitive journal list
10.1002/ase.1528	Comparison of a Gross Anatomy Laboratory to Online Anatomy Software for Teaching Anatomy	This study was designed to assess the grades, self-perceived learning, and satisfaction between occupational therapy students who used a gross anatomy laboratory versus online anatomy software (AnatomyTV) as tools to learn anatomy at a large public university and a satellite campus in the mid-western United States. The goal was to determine if equivalent learning outcomes could be achieved regard…	gross anatomy; graduate education; educational alliance; student perception; student satisfaction; learning outcome; occupational therapy; prosections; gross anatomy	57	Mathiowetz, Virgil; Yu, Chih-Huang; Quake-Rapp, Cindee	2016	Anat Sci Educ	Article	Definitive journal list
10.1111/j.1365-2929.2006.02641.x	Video and qualitative research: analysing medical practice and interaction	Video has long been recognised as providing an important resource within medical education, particularly, perhaps, for training in primary health care. As a resource for research, and more specifically within qualitative social science studies of medical practice, video has proved less pervasive, despite its obvious advantages. In this paper, we sketch an approach to using video to inform the ana…	video recording; clinical medicine; primary care	55	Heath, Christian; Luff, Paul; Svensson, Marcus Sanchez	2007	Med Educ	Article	Definitive journal list
10.1016/j.ijinfomgt.2018.03.004	Deep gesture interaction for augmented anatomy learning	Augmented reality is very useful in medical education because of the problem of having body organs in a regular classroom. In this paper, we propose to apply augmented reality to improve the way of teaching in medical schools and institutes. We propose a novel convolutional neural network (CNN) for gesture recognition, which recognizes the human's gestures as a certain instruction. We use augment…	3d model; augmented reality; neural network	55	Karambakhsh, Ahmad; Kamel, Aouaidjia; Sheng, Bin; Li, Ping; Yang, Po; Feng, David Dagan	2019	Int J Inf Manage	Article	Information retrieval
10.1046/j.1365-2923.2002.01074.x	The effectiveness of a computer-assisted instruction programme on communication skills of medical specialists in oncology	Background Although doctor-patient communication is important in health care, medical specialists are generally not well trained in communication skills. Conventional training programmes are generally time consuming and hard to fit into busy working schedules of medical specialists. A computer-assisted instruction (CAI) programme was developed - 'Interact-Cancer' - which is a time-efficient learn…	computer assisted instruction; physician-patient relations; communication	54	Hulsman, Rl; Ros, Wjg; Winnubst, Jam; Bensing, Jm	2002	Med Educ	Article	Definitive journal list
10.1002/ca.10188	Evaluation of computer-aided instruction in the medical gross anatomy curriculum	A two-year study was conducted to provide summative evaluations of web-based computer-aided instruction (CAI) specifically designed to supplement the laboratory dissections in the medical human anatomy course. Utilization of CAI was analyzed using server statistics, student surveys and network login tables. There was a significant increase in server requests for CAI over the period of the course …	computer assisted instruction; anatomy; internet	53	Mcnulty, Ja; Halama, J; Espiritu, B	2004	Clin Anat	Article	Information retrieval
10.1016/j.ijmedinf.2010.09.004	The introduction of a diagnostic decision support system (DXplain_) into the workflow of a teaching hospital service can decrease the cost of service for diagnostically challenging Diagnostic Related Groups (DRGs)	Background: In an era of short inpatient stays, residents may overlook relevant elements of the differential diagnosis as they try to evaluate and treat patients. However, if a resident's first principal diagnosis is wrong, the patient's appropriate evaluation and treatment may take longer, cost more, and lead to worse outcomes. A diagnostic decision support system may lead to the generation of a…	decision support; expert system	53	Elkin, Peter L; Liebow, Mark; Bauer, Brent A; Chaliki, Swarna; Wahner-Roedler, Dietlind; Bundrick, John; Lee, Mark; Brown, Steven H; Froehling, David; Bailey, Kent; Famiglietti, Kathleen; Kim, Richard; Hoffer, Ed; Feldman, Mitchell; Barnett, G Octo	2010	Int J Med Informatics	Article	Information retrieval
10.1002/ar.b.20019	Traditional teaching supported by computer-assisted learning for macroscopic anatomy	Over the years we have observed that there is a very low passing rate for the Anatomy and Neuroanatomy courses in our department, and for that reason we decided to implement the use of student-learning resources. The objective of this study was to compare the results of traditional methodology with those obtained with the support of computer-assisted learning (CAL). We performed a retrospective a…	anatomy; computer assisted learning	50	Elizondo-Omaña, Rodrigo E; Morales-Gómez, Jesús Alberto; López Guzmán, Santos; León Hernández, Iván; Patiño Ibarra, Ricardo; Cavazos Vilchez, Félix	2004	Anat Rec Part B New Anat	Article	Information retrieval
10.1002/ase.1755	Application of flipped classroom pedagogy to the human gross anatomy laboratory: Student preferences and learning outcomes	To improve student preparedness for anatomy laboratory dissection, the dental gross anatomy laboratory was transformed using flipped classroom pedagogy. Instead of spending class time explaining the procedures and anatomical structures for each laboratory, students were provided online materials to prepare for laboratory on their own. Eliminating in-class preparation provided the opportunity to e…	gross anatomy; flipped classroom; computer assisted instruction; cadaver dissection; gross anatomy	49	Fleagle, Timothy R; Borcherding, Nicholas C; Harris, Jennie; Hoffmann, Darren S	2018	Anat Sci Educ	Article	Definitive journal list
10.1067/j.cpradiol.2020.06.011	Medical Student Perspectives on the Impact of Artificial Intelligence on the Practice of Medicine	Introduction: Concerns about radiologists being replaced by artificial intelligence (AI) from the lay media could have a negative impact on medical students_ perceptions of radiology as a viable specialty. The purpose of this study was to evaluate United States of America medical students_ perceptions about radiology and other medical specialties in relation to AI. Methods: An anonymous, web-base…		49	Park, Christian J; Yi, Paul H; Siegel, Eliot L	2021	Curr Probl Diagn Radiol	Article	Information retrieval
10.1002/ca.20330	Virtual anatomy: An anatomist's playground	Virtual anatomy presents significant advantages over the reality of a cadaver as it can provide different views and perspectives, portability, longevity, standardization, diversity and most importantly the opportunity to learn the anatomy of the living human body instead of the corpse. Virtual anatomy is the life-like appearance of visible anatomy, a good example of which is the evolution of the …	visible human; dissection; computer assisted instruction	48	Spitzer, Vm; Scherzinger, Al	2006	Clin Anat	Article	Information retrieval
10.1002/ase.195	A "Second Life" for Gross Anatomy: Applications for Multiuser Virtual Environments in Teaching the Anatomical Sciences	This article describes the emerging role of educational multiuser virtual environments, specifically Second Life (TM), in anatomical sciences education. Virtual worlds promote inquiry-based learning and conceptual understanding, potentially making them applicable for tea thing and learning gross anatomy. A short introduction to Second Life as an anatomical educational tool is provided, along with…	anatomy education; avatar; online education; computer assisted learning; gross anatomy; innovation	48	Richardson, April; Hazzard, Matthew; Challman, Sandra D; Morgenstein, Aaron M; Brueckner, Jennifer K	2011	Anat Sci Educ	Article	Definitive journal list
10.1227/neu.0000000000002551	Performance of ChatGPT, GPT-4, and Google Bard on a Neurosurgery Oral Boards Preparation Question Bank	BACKGROUND AND OBJECTIVES: General large language models (LLMs), such as ChatGPT (GPT-3.5), have demonstrated the capability to pass multiple-choice medical board examinations. However, comparative accuracy of different LLMs and LLM performance on assessments of predominantly higher-order management questions is poorly understood. We aimed to assess the performance of 3 LLMs (GPT-3.5, GPT-4, and …	chatGPT; large language model; neurosurgery; residency training; surgical training	48	Ali, Rohaid; Tang, Oliver Y; Connolly, Ian D; Fridley, Jared S; Shin, John H; Zadnik Sullivan, Patricia L; Cielo, Deus; Oyelese, Adetokunbo A; Doberstein, Curtis E; Telfeian, Albert E; Gokaslan, Ziya L; Asaad, Wael F	2023	Neurosurgery	Article	Information retrieval
10.12973/eurasia.2017.00623a	Effective design of educational virtual reality applications for medicine using knowledge-engineering techniques	Effective medical and biomedical engineering education is an important problem. Traditional methods are difficult and costly. That is why Virtual Reality is often used for that purpose. Educational medical VR is a well-developed IT field, with many available hardware and software solutions. Current solutions are prepared without methodological approach. As a result, each VR system used for medica…	virtual reality	48	Górski, Filip; Bun, Pawe_; Wichniarek, Rados_aw; Zawadzki, Przemys_aw; Hamrol, Adam	2017	Eurasia J Math Sci Technol Educ	Article	Information retrieval
10.2196/jmir.1825	A Pilot Study of Motivational Interviewing Training in a Virtual World	Background: Motivational interviewing (MI) is an evidence-based, patient-centered counseling strategy proven to support patients seeking health behavior change. Yet the time and travel commitment for MI training is often a barrier to the adoption of MI by health care professionals. Virtual worlds such as Second Life (SL) are rapidly becoming part of the educational technology landscape and offer …	continuing education; computer assisted instruction; computer assisted instruction; distance education; computer simulation; patient simulation; motivation	47	Mitchell, Suzanne; Heyden, Robin; Heyden, Neil; Schroy, Paul; Andrew, Stephen; Sadikova, Ekaterina; Wiecha, John	2011	J Med Internet Res	Article	Information retrieval
10.1111/medu.14131	Where medical education meets artificial intelligence: 'Does technology care?'	'Cold' technologies and 'warm' hands-on medicine need to walk hand-in-hand Technologies, such as deep learning artificial intelligence (AI), promise benign solutions to thorny, complex problems; but this view is misguided. Though AI has revolutionised aspects of technical medicine, it has brought in its wake practical, conceptual, pedagogical and ethical conundrums. For example, widespread adopti…		47	Niet, Anneke G; Bleakley, Alan	2021	Med Educ	Article	Definitive journal list
10.5811/westjem.2018.11.39725	A review of natural language processing in medical education	Natural language processing (NLP) aims to program machines to interpret human language as humans do. It could quantify aspects of medical education that were previously amenable only to qualitative methods. The application of NLP to medical education has been accelerating over the past several years. This article has three aims. First, we introduce the reader to NLP. Second, we discuss the potent…		46	Chary, Michael; Parikh, Saumil; Manini, Alex F; Boyer, Edward W; Radeos, Michael	2019	West J Emerg Med	Review	Information retrieval
10.1002/ase.194	Dissection Videos Do Not Improve Anatomy Examination Scores	In this quasi-experimental study, we describe the effect of showing dissection videos on first-year medical students' performance in terms of test scores during a gross anatomy course. We also surveyed students' perception regarding the showing of dissection videos. Two hundred eighty-seven first-year medical students at Rawalpindi Medical College in Pakistan, divided into two groups, dissected o…	gross anatomy; laboratory; computer assisted instruction; learning style	44	Mahmud, Waqas; Hyder, Omar; Butt, Jamaal; Aftab, Arsalan	2011	Anat Sci Educ	Article	Definitive journal list
10.2196/46599	Trialling a Large Language Model (ChatGPT) in General Practice with the Applied Knowledge Test: Observational Study Demonstrating Opportunities and Limitations in Primary Care	Background: Large language models exhibiting human-level performance in specialized tasks are emerging; examples include Generative Pretrained Transformer 3.5, which underlies the processing of ChatGPT. Rigorous trials are required to understand the capabilities of emerging technology, so that innovation can be directed to benefit patients and practitioners. Objective: Here, we evaluated the stre…	chatbot; chatGPT; decision support system; deep learning; family medicine; general practice; large language model; natural language processing; primary care	44	Thirunavukarasu, Arun James; Hassan, Refaat; Mahmood, Shathar; Sanghera, Rohan; Barzangi, Kara; El Mukashfi, Mohanned; Shah, Sachin	2023	Jmir Med Educ	Article	Information retrieval
10.1002/ase.1255	Development of a supported self-directed learning approach for anatomy education	The ability to deliver sufficient core anatomical knowledge and understanding to medical students with limited time and resources remains a major challenge for anatomy educators. Here, we report the results of switching from a primarily didactic method of teaching to supported self-directed learning for students studying anatomy as part of undergraduate medicine at the University of Edinburgh. Th…	gross anatomy; undergraduate education; student performance; deep learning	42	Findlater, Gordon S; Kristmundsdottir, Fanney; Parson, Simon H; Gillingwater, Thomas H	2012	Anat Sci Educ	Article	Definitive journal list
10.1016/j.amjsurg.2006.12.035	Preliminary evaluation of the Web Initiative for Surgical Education (WISE-MD)	Background: Major changes in health care delivery and financing have negatively impacted students' experience during the surgery clerkship, particularly their exposure to physicians' decision-making processes and to the continuity of patient care. In response to these dilemmas in surgical education, we have developed the Web Initiative for Surgical Education (WISE-MD), a comprehensive surgery cle…	virtual patient; clinical reasoning; computer assisted instruction	42	Kalet, Adina L; Coady, Sarah H; Hopkins, Mary Ann; Hochberg, Marc S; Riles, Thomas S	2007	Am J Surg	Article	Information retrieval
10.52225/narra.v3i1.103	ChatGPT applications in medical, dental, pharmacy, and public health education: A descriptive study highlighting the advantages and limitations	Since its public release in November 2022, ChatGPT has gained a widespread attention and received mixed responses in the academia. Promising applications of ChatGPT in university education has been suggested; however, several concerns were raised. The aim of this descriptive study was to investigate the pros and cons of ChatGPT use in medical, dental, pharmacy, and public health education. Based …	health care; machine learning	42	Sallam, Malik; Salim, Nesreen A; Barakat, Muna; Al-Tammemi, Ala__ B	2023	Narra J	Review	Information retrieval
10.2196/48291	Large Language Models in Medical Education: Opportunities, Challenges, and Future Directions	The integration of large language models (LLMs), such as those in the Generative Pre-trained Transformers (GPT) series, into medical education has the potential to transform learning experiences for students and elevate their knowledge, skills, and competence. Drawing on a wealth of professional and academic experience, we propose that LLMs hold promise for revolutionizing medical curriculum deve…	chatGPT; educators; generative artificial intelligence; generative pre-trained transformer; large language model	42	Abd-Alrazaq, Alaa; Alsaad, Rawan; Alhuwail, Dari; Ahmed, Arfan; Healy, Padraig Mark; Latifi, Syed; Aziz, Sarah; Damseh, Rafat; Alrazak, Sadam Alabed; Sheikh, Javaid	2023	Jmir Med Educ	Article	Information retrieval
10.1002/ase.56	Medical student retention of embryonic development: Impact of the dimensions added by multimedia tutorials	The purpose of this project was to develop Web-based learning modules that combine (1) animated 3D graphics; (2) 3D models that a student can manipulate independently; (3) passage of time in embryonic development; and (4) animated 2D graphics, including 2D cross-sections that represent different slices of the embryo, and animate in parallel. These elements were presented in two tutorials, one dep…	animation; computer assisted instruction; embryology; multimedia	42	Marsh, Karen R; Giffin, Bruce F; Lowrie Jr., Donald J	2008	Anat Sci Educ	Article	Definitive journal list
10.1007/s10459-009-9186-y	Computer-assisted diagnostic decision support: History, challenges, and possible paths forward	This paper presents a brief history of computer-assisted diagnosis, including challenges and future directions. Some ideas presented in this article on computer-assisted diagnostic decision support systems (CDDSS) derive from prior work by the author and his colleagues (see list in Acknowledgments) on the INTERNIST-1 and QMR projects. References indicate the original sources of many of these idea…	decision support system; diagnosis; research; computer interface	42	Miller, Randolph A	2009	Adv Health Sci Educ	Article	Definitive journal list
10.1080/0142159X.2023.2186203	Ethical use of artificial intelligence in health professions education: AMEE Guide No.158	Health Professions Education (HPE) has benefitted from the advances in Artificial Intelligence (AI) and is set to benefit more in the future. Just as any technological advance opens discussions about ethics, so the implications of AI for HPE ethics need to be identified, anticipated, and accommodated so that HPE can utilise AI without compromising crucial ethical principles. Rather than focussing…	ethics; health care profession; chatGPT	41	Masters, Ken	2023	Med Teach	Article	Definitive journal list
10.1097/01.ju.0000114303.17198.37	Computer aided learning versus standard lecture for undergraduate education in urology	Purpose: The current model of undergraduate medical education is under debate since knowledge retention and student interest seem to be decreasing. To clarify this situation we developed and evaluated a computer aided learning program using a multimedia presentation about prostate cancer for undergraduate teaching in urology. Materials and Methods: A total of 60 medical students from years 2 and …	undergraduate education; prostate; multimedia	40	Seabra, D; Srougi, M; Baptista, R; Nesrallah, Lj; Ortiz, V; Sigulem, D	2004	J Urology	Article	Information retrieval
10.1111/j.1365-2929.2004.01842.x	Evaluation of a handheld clinical decision support tool for evidence-based learning and practice in medical undergraduates	INTRODUCTION Handheld computers (PDAs) uploaded with clinical decision support software (CDSS) have the potential to facilitate the adoption of evidence-based medicine (EBM) at the point-of-care among undergraduate medical students. Further evaluation of the usefulness and acceptability of these tools is required. METHODS All 169 Year 4 undergraduate medical students at the University of Hong Kon…	computer assisted learning	40	Johnston, Jm; Leung, Gm; Tin, Kyk; Ho, Lm; Lam, W; Fielding, R	2004	Med Educ	Article	Definitive journal list
10.1046/j.1365-2923.2001.01020.x	Does computer-assisted instruction really help to improve the learning process?	Objectives We have developed both a computer-assisted instruction (CAI) multimedia program and a textbook on arterial blood gas interpretation with the same content as formal didactic instruction. A prospective, randomized study was designed to compare the outcomes of self-learning using the software and using the textbook. Methods 80 third-year medical students were randomly allocated to two gro…	computer assisted instruction; prospective study; randomized controlled trial	39	Vichitvejpaisal, P; Sitthikongsak, S; Preechakoon, B; Kraiprasit, K; Parakkamodom, S; Manon, C; Petcharatana, S	2001	Med Educ	RCT	Definitive journal list
10.1111/j.1365-2929.2006.02476.x	Validation of learning style measures: implications for medical education practice	Background: It is unclear which learners would most benefit from the more individualised, student-structured, interactive approaches characteristic of problem-based and computer-assisted learning. The validity of learning style measures is uncertain, and there is no unifying learning style construct identified to predict such learners. Objective: This study was conducted to validate learning styl…	humanity; undergraduate education; learning; problem based learning; computer assisted instruction; curriculum; cognition; personality	39	Chapman, Dane M; Calhoun, Judith G	2006	Med Educ	Article	Definitive journal list
10.1097/ACM.0b013e31822a72c7	Learning in the Simulated Setting: A Comparison of Expert-, Peer-, and Computer-Assisted Learning	Purpose To compare the effectiveness of expert-assisted learning (EAL), peer-assisted learning (PAL), and computer-assisted learning (CAL) on participants' procedural skills acquisition in the simulated setting. Method Sixty medical and nursing students practiced urinary catheterization in an expert-, peer- or computer-assisted, simulation-based, learning environment. Effectiveness of training wa…		39	Walsh, Catharine M; Rose, Donald N; Dubrowski, Adam; Ling, Simon C; Grierson, Lawrence E M; Backstein, David; Carnahan, Heather	2011	Acad Med	Article	Definitive journal list
10.1111/j.1365-2929.2004.01957.x	Comparison of computer-assisted instruction (CAI) versus traditional textbook methods for training in abdominal examination (Japanese experience)	PURPOSE This study aimed to compare the effects of computer-assisted, text-based and computer-and-text learning conditions on the performances of 3 groups of medical students in the pre-clinical years of their programme, taking into account their academic achievement to date. A fourth group of students served as a control (no-study) group. METHOD Participants were recruited from the pre-clinical …	curriculum	38	Qayumi, Ak; Kurihara, Y; Imai, M; Pachev, G; Seo, H; Hoshino, Y; Cheifetz, R; Matsuura, K; Momoi, M; Saleem, M; Lara-Guerra, H; Miki, Y; Kariya, Y	2004	Med Educ	Article	Definitive journal list
10.1002/ase.190	Development of a Computer-Assisted Cranial Nerve Simulation From the Visible Human Dataset	Advancements in technology and personal computing have allowed for the development of novel teaching modalities such as online web-based modules. These modules are currently being incorporated into medical curricula and, in some paradigms, have been shown to be superior to classroom instruction. We believe that these modules have the potential of significantly enriching anatomy education by helpi…	anatomy education; anatomy education; internet application in anatomy; undergraduate education	38	Yeung, Jeffrey C; Fung, Kevin; Wilson, Timothy D	2011	Anat Sci Educ	Article	Definitive journal list
10.1002/ar.10010	Laboratory instruction in histology at the University at Buffalo: Recent replacement of microscope exercises with computer applications	Histology is a morphologic science in which the structure of the cells, tissues, and organs of the body are examined with a microscope. In the laboratory courses in histology at the School of Medicine of the University at Buffalo, histologic specimens had been used since the late 19th century to teach the principles of cell, tissue, and organ structure. Students also had to learn how to analyze o…	computer assisted learning; histology; instructional design; microscope	38	Cotter, Jr	2001	Anat Rec	Review	Information retrieval
10.1109/TSMCA.2004.836793	Improving surgical pattern recognition through repetitive viewing of video clips	Previous field studies show that surgery residents and medical students have difficulty recognizing appropriate anatomic cues during laparoscopic surgery, causing delays in procedures and errors. Such observations led to the development of an anatomy recognition training intervention, specifically the use of an ordered set of video clips that show the main steps of a laparoscopic procedure. Each …	computer assisted instruction; educational technology; ergonomics; pattern recognition; surgery	38	Guerlain, S; Green, Kb; Lafollette, M; Mersch, Tc; Mitchell, Ba; Poole, Gr; Calland, Jf; Lv, J; Chekan, Eg	2004	Ieee T Syst Man Cy A	Article	Information retrieval
10.1067/mob.2002.127361	How virtual reality may enhance training in obstetrics and gynecology	OBJECTIVE: Contemporary training in obstetrics and gynecology is aimed at the acquisition of a complex set of skills oriented to both the technical and personal aspects of patient care. The ability to create clinical simulations through virtual reality (VR) may facilitate the accomplishment of these goals. The purpose of this paper is 2-fold: (1) to review the circumstances and equipment in indus…	virtual reality; computer assisted instruction; graduate education	38	Letterie, Gs	2002	Am J Obstet Gynecol	Review	Information retrieval
10.1002/ase.1789	Breaking with Tradition: A Scoping Meta-Analysis Analyzing the Effects of Student-Centered Learning and Computer-Aided Instruction on Student Performance in Anatomy	While prior meta-analyses in anatomy education have explored the effects of laboratory pedagogies and histology media on learner performance, the effects of student-centered learning (SCL) and computer-aided instruction (CAI) have not been broadly evaluated. This research sought to answer the question, "How effective are student-centered pedagogies and CAI at increasing student knowledge gains in…	gross anatomy; undergraduate education; meta analysis; student performance; anatomy education; computer assisted instruction; anatomy education	37	Wilson, Adam B; Brown, Kirsten M; Misch, Jonathan; Miller, Corinne H; Klein, Barbie A; Taylor, Melissa A; Goodwin, Michael; Boyle, Eve K; Hoppe, Chantal; Lazarus, Michelle D	2019	Anat Sci Educ	Review	Definitive journal list
10.1002/ase.249	Browsing Software of the Visible Korean Data Used for Teaching Sectional Anatomy	The interpretation of computed tomographs (CTs) and magnetic resonance images (MRIs) to diagnose clinical conditions requires basic knowledge of sectional anatomy. Sectional anatomy has traditionally been taught using sectioned cadavers, atlases, and/or computer software. The computer software commonly used for this subject is practical and efficient for students but could be more advanced. The o…	visible human; cadaver; gross anatomy; radiology education; computer assisted learning; computer interface	37	Shin, Dong Sun; Chung, Min Suk; Park, Hyo Seok; Park, Jin Seo; Hwang, Sung Bae	2011	Anat Sci Educ	Review	Definitive journal list
10.1007/s10459-006-9025-3	The use of virtual reality computer simulation in learning Port-A cath injection	Cost-benefit management trends in Taiwan healthcare settings have led nurses to perform more invasive skills, such as Port-A cath administration of medications. Accordingly, nurses must be well-prepared prior to teaching by the mentor and supervision method. The purpose of the current study was to develop a computer-assisted protocol using virtual reality (VR) in performing Port-A cath as a train…	computer assisted instruction; virtual reality	37	Tsai, Sing-Ling; Chai, Sin-Kuo; Hsieh, Li-Feng; Lin, Shirling; Taur, Fang-Meei; Sung, Wen-Hsu; Doong, Ji-Liang	2008	Adv Health Sci Educ	Article	Definitive journal list
10.1046/j.1525-1497.2001.10347.x	Using a multimedia tool to improve cardiac auscultation knowledge and skills	OBJECTIVE: Today's medical school graduates have significant deficits in physical examination skills. Medical educators have been searching for methods to effectively teach and maintain these skills in students. The objective of this study was to determine if an auscultation curriculum centered on a portable multimedia CD-ROM was effective in producing and maintaining significant gains in cardiac…	curriculum; auscultation; computer assisted instruction; multimedia	36	Stern, Dt; Mangrulkar, Rs; Gruppen, Ld; Lang, Al; Grum, Cm; Judge, Rd	2001	J Gen Intern Med	Article	Information retrieval
10.1016/j.jsurg.2017.07.031	Utility of 3D Reconstruction of 2D Liver Computed Tomography/Magnetic Resonance Images as a Surgical Planning Tool for Residents in Liver Resection Surgery	OBJECTIVE: A fundamental aspect of surgical planning in liver resections is the identification of key vessel tributaries to preserve healthy liver tissue while fully resecting the tumor(s). Current surgical planning relies primarily on the surgeon's ability to mentally reconstruct 2D computed tomography/magnetic resonance (CT/MR) images into 3D and plan resection margins. This creates significant…	surgical training	36	Yeo, Caitlin T; Macdonald, Andrew; Ungi, Tamas; Lasso, Andras; Jalink, Diederick; Zevin, Boris; Fichtinger, Gabor; Nanji, Sulaiman	2018	J Surg Educ	Article	Definitive journal list
10.2196/48163	The Advent of Generative Language Models in Medical Education	Artificial intelligence (AI) and generative language models (GLMs) present significant opportunities for enhancing medical education, including the provision of realistic simulations, digital patients, personalized feedback, evaluation methods, and the elimination of language barriers. These advanced technologies can facilitate immersive learning environments and enhance medical students' educati…	academic integrity; chatGPT; evaluation; learning environment	36	Karabacak, Mert; Ozkara, Burak Berksu; Margetis, Konstantinos; Wintermark, Max; Bisdas, Sotirios	2023	Jmir Med Educ	Article	Information retrieval
10.1046/j.1365-2923.37.s1.10.x	Adoption and integration of simulation-based learning technologies into the curriculum of a UK Undergraduate Education Programme	Context At a time of significant changes in medical education world-wide, the international dimensions and global issues relating to the application of new learning technologies have been recognised. Objective The aim of this paper is to describe the adoption and integration within the curriculum in one United Kingdom (UK) medical school of 'Harvey', the Cardiology Patient Simulator, and the UMed…	patient simulation; curriculum	35	Issenberg, Sb; Pringle, S; Harden, Rm; Khogali, S; Gordon, Ms	2003	Med Educ	Review	Definitive journal list
10.1155/2018/5051289	Machine Learning-Augmented Propensity Score-Adjusted Multilevel Mixed Effects Panel Analysis of Hands-On Cooking and Nutrition Education versus Traditional Curriculum for Medical Students as Preventive Cardiology: Multisite Cohort Study of 3,248 Trainees over 5 Years	Background. Cardiovascular disease (CVD) annually claims more lives and costs more dollars than any other disease globally amid widening health disparities, despite the known significant reductions in this burden by low cost dietary changes. The world's first medical school-based teaching kitchen therefore launched CHOP-Medical Students as the largest known multisite cohort study of hands-on cook…		35	Monlezun, Dominique J; Dart, Lyn; Vanbeber, Anne; Smith-Barbaro, Peggy; Costilla, Vanessa; Samuel, Charlotte; Terregino, Carol A; Abali, Emine Ercikan; Dollinger, Beth; Baumgartner, Nicole; Kramer, Nicholas; Seelochan, Alex; Taher, Sabira; Deutchman, Mark; Evans, Meredith; Ellis, Robert B; Oyola, Sonia; Maker-Clark, Geeta; Dreibelbis, Tomi; Budnick, Isadore; Tran, David; Devalle, Nicole; Shepard,…	2018	Biomed Res Int-Uk	Article	Information retrieval
10.1002/ase.1265	Student perceptions of an upper-level, undergraduate human anatomy laboratory course without cadavers	Several programs in health professional education require or are considering requiring upper-level human anatomy as prerequisite for their applicants. Undergraduate students are confronted with few institutions offering such a course, in part because of the expense and logistical issues associated with a cadaver-based human anatomy course. This study describes the development of and student react…	gross anatomy; student perception; computer assisted learning; computer assisted learning; pedagogy	35	Wright, Shirley J	2012	Anat Sci Educ	Article	Definitive journal list
10.2196/mededu.8100	A clinical reasoning tool for virtual patients: Design-based research study	Background: Clinical reasoning is a fundamental process medical students have to learn during and after medical school. Virtual patients (VP) are a technology-enhanced learning method to teach clinical reasoning. However, VP systems do not exploit their full potential concerning the clinical reasoning process; for example, most systems focus on the outcome and less on the process of clinical reas…	decision making; computer assisted instruction; educational technology; learning	35	Hege, Inga; Kononowicz, Andrzej A; Adler, Martin	2017	Jmir Med Educ	Article	Information retrieval
10.2196/47737	Performance of ChatGPT on UK Standardized Admission Tests: Insights from the BMAT, TMUA, LNAT, and TSA Examinations	Background: Large language models, such as ChatGPT by OpenAI, have demonstrated potential in various applications, including medical education. Previous studies have assessed ChatGPT__ performance in university or professional settings. However, the model__ potential in the context of standardized admission tests remains unexplored. Objective: This study evaluated ChatGPT__ performance on standar…	chatGPT; generative pre-trained transformer; law; medicine; natural language processing	34	Giannos, Panagiotis; Delardas, Orestis	2023	Jmir Med Educ	Article	Information retrieval
10.1080/01421590020031066	The role of computer-aided assessment in health professionaleducation: A comparison of student performance in computer-based and paper-and-pen multiple-choice tests	There is a lack of empirical research in the use of computers in assessment. A study was conducted to compare student performance in computerized and paper-and-pen multiple-choice tests and assess the extent and effect of 'computer anxiety'. The LXR.TEST 5.1 software was used for the computerized test. A validated rating scale was used to assess computer anxiety. Most students had little computer…		34	Lee, G; Weerakoon, P	2001	Med Teach	Article	Definitive journal list
10.4174/astr.2023.104.5.269	ChatGPT goes to the operating room: evaluating GPT-4 performance and its potential in surgical education and training in the era of large language models	Purpose: This study aimed to assess the performance of ChatGPT, specifically the GPT-3.5 and GPT-4 models, in understanding complex surgical clinical information and its potential implications for surgical education and training. Methods: The dataset comprised 280 questions from the Korean general surgery board exams conducted between 2020 and 2022. Both GPT-3.5 and GPT-4 models were evaluated, a…	continuing education; general surgery	33	Oh, Namkee; Choi, Gyu-Seong; Lee, Woo Yong	2023	Ann Surg Treat Res	Article	Information retrieval
10.1186/s12909-022-03852-3	Artificial intelligence in medical education: a cross-sectional needs assessment	Background As the information age wanes, enabling the prevalence of the artificial intelligence age; expectations, responsibilities, and job definitions need to be redefined for those who provide services in healthcare. This study examined the perceptions of future physicians on the possible influences of artificial intelligence on medicine, and to determine the needs that might be helpful for cu…	health care; curriculum; ethics; medicine	33	Civaner, M Murat; Uncu, Yesim; Bulut, Filiz; Chalil, Esra Giounous; Tatli, Abdulhamit	2022	Bmc Med Educ	Article	Definitive journal list
10.1016/S0002-9610(01)00575-X	Learning preferences, computer attitudes, and test performance with computer-aided instruction	Background: Learning preference refers to how individuals choose to approach learning situations. Computer-aided instruction (CAI) permits the adaptation of educational content to individual student learning strategies. Methods: To determine if learning preference and computer attitude influence the acquisition of knowledge using CAI materials, a prototype CAI program: was developed that incorpor…	learning style; computer assisted instruction; surgery	33	Lynch, Tg; Steele, Dj; Palensky, Jef; Lacy, Nl; Duffy, Sw	2001	Am J Surg	Review	Information retrieval
10.1016/S0300-9572(99)00171-9	CPR '98: A practical multimedia computer-based guide to cardiopulmonary resuscitation for medical students	This paper describes an initiative to build a multimedia computer-based teaching package for cardiopulmonary resuscitation. The project resulted from a perceived gap in the undergraduate medical curriculum allied to concern from medical students. The software application was designed to be networked and used as an adjunct to taught life support courses for undergraduate medical students. The pack…	computer assisted instruction; cardiopulmonary resuscitation; teaching methods; curriculum; undergraduate education; multimedia	33	Clark, Ljr; Watson, J; Cobbe, Sm; Reeve, W; Swann, Ij; Macfarlane, Pw	2000	Resuscitation	Article	Information retrieval
10.2196/46876	ChatGPT in Clinical Toxicology	ChatGPT has recently been shown to pass the United States Medical Licensing Examination (USMLE). We tested ChatGPT (Feb 13, 2023 release) using a typical clinical toxicology case of acute organophosphate poisoning. ChatGPT fared well in answering all of our queries regarding it. ©Mary Sabry Abdel-Messih, Maged N Kamel Boulos.	chatGPT	33	Abdel-Messih, Mary Sabry; Kamel Boulos, Maged N	2023	Jmir Med Educ	Article	Information retrieval
10.1016/j.jsurg.2016.07.005	3D-Printed Simulation Device for Orbital Surgery	OBJECTIVES: Orbital surgery is a challenging procedure because of its complex anatomy. Training could especially benefit from dedicated study models. The currently available devices lack sufficient anatomical representation and realistic soft tissue properties. Hence, we developed a 3D-printed simulation device for orbital surgery with tactual (haptic) correct simulation of all relevant anatomica…	simulation training	32	Lichtenstein, Juergen Thomas; Zeller, Alexander Nicolai; Lemound, Juliana; Lichtenstein, Thorsten Enno; Rana, Majeed; Gellrich, Nils-Claudius; Wagner, Maximilian Eberhard	2017	J Surg Educ	Article	Definitive journal list
10.1046/j.1365-2923.2002.01210.x	Teaching medical students exposure therapy for phobia/panic - randomized, controlled comparison of face-to-face tutorial in small groups vs. solo computer instruction	Objective To compare the teaching value of one session of computer-guided solo instruction in exposure therapy for phobias with that of one face-to-face small-group tutorial. Design Non-blind, randomized, controlled study. Setting King's College Hospital Medical School, London. Participants Thirty-seven third-year medical students and 11 behaviour therapists. Main outcome measures Seventy-five tr…	computer assisted instruction; teaching methods	32	Mcdonough, M; Marks, Im	2002	Med Educ	RCT	Definitive journal list
10.1016/S0952-8180(02)00384-7	Learning by computer simulation does not lead to better test performance than textbook study in the diagnosis and treatment of dysrhythmias	Study Objective: To compare computer-based learning with traditional learning methods in studying advanced cardiac life support (ACLS). Design: Prospective, randomized study. Setting: University hospital. Measurements: Senior medical students were randomized to perform computer simulation and textbook study. Each group studied ACLS for 150 minutes. Tests were performed 1 week before, immediately …	cardiopulmonary resuscitation; computer assisted instruction	32	Kim, Jh; Kim, Wo; Min, Kt; Yang, Jy; Nam, Yt	2002	J Clin Anesth	RCT	Information retrieval
10.1002/ase.1487	Development of an Interactive Anatomical Three-Dimensional Eye Model	The discrete anatomy of the eye's intricate oculomotor system is conceptually difficult for novice students to grasp. This is problematic given that this group of muscles represents one of the most common sites of clinical intervention in the treatment of ocular motility disorders and other eye disorders. This project was designed to develop a digital, interactive, three-dimensional (3D) model of…	gross anatomy; undergraduate education; computer assisted learning; 3d model; cognitive load; animation; ophthalmology	32	Allen, Lauren K; Bhattacharyya, Siddhartha; Wilson, Timothy D	2015	Anat Sci Educ	Article	Definitive journal list
10.1186/s12909-018-1385-x	Institutionalizing healthcare hackathons to promote diversity in collaboration in medicine 08 Information and Computing Sciences 0806 Information Systems 08 Information and Computing Sciences 0801 Artificial Intelligence and Image Processing	Background: Medical students and healthcare professionals can benefit from exposure to cross-disciplinary teamwork and core concepts of medical innovation. Indeed, to address complex challenges in patient care, diversity in collaboration across medicine, engineering, business, and design is critical. However, a limited number of academic institutions have established cross-disciplinary opportunit…	medical technology	32	Wang, Jason K; Roy, Shivaal K; Barry, Michele; Chang, Robert T; Bhatt, Ami S	2018	Bmc Med Educ	Article	Definitive journal list
10.1002/ar.b.10017	Using a modified standard microscope to generate virtual slides	A standard microscope was reconfigured as a virtual slide generator by adding a Prior Scientific H101 robotic stage with H29 controller and 0.1-μm linear scales and a Hitachi HV-C20 3CCD camera. Media Cybernetics Image Pro Plus version 4 (IP4) software controlled stage movement in the X-, Y-, and Z-axis, whereas a Media Cybernetics Pro-Series Capture Kit captured images at 640 x 480 pixels. Stage…	computer assisted learning; computer assisted learning; digital imaging; curriculum; microscope; virtual microscope	32	Romer, David J; Yearsley, Kurtis H; Ayers, Leona W	2003	Anat Rec Part B New Anat	Article	Information retrieval
10.3389/fpubh.2021.795284	Artificial Intelligence in Medicine: A Multinational Multi-Center Survey on the Medical and Dental Students' Perception	Background: The emerging field of artificial intelligence (AI) will probably affect the practice for the next generation of doctors. However, the students' views on AI have not been largely investigated.Methods: An anonymous electronic survey on AI was designed for medical and dental students to explore: (1) sources of information about AI, (2) AI applications and concerns, (3) AI status as a top…	dental education; medicine; survey	31	Bisdas, Sotirios; Topriceanu, Constantin-Cristian; Zakrzewska, Zosia; Irimia, Alexandra-Valentina; Shakallis, Loizos; Subhash, Jithu; Casapu, Maria-Madalina; Leon-Rojas, Jose; Pinto Dos Santos, Daniel; Andrews, Dilys Miriam; Zeicu, Claudia; Bouhuwaish, Ahmad Mohammad; Lestari, Avinindita Nura; Abu-Ismail, Lua'i; Sadiq, Arsal Subbah; Khamees, Almu'atasim; Mohammed, Khaled M G; Williams, Estelle; O…	2021	Front Public Health	Article	Information retrieval
10.1111/jep.12852	Clinical judgement in the era of big data and predictive analytics	Clinical judgement is a central and longstanding issue in the philosophy of medicine which has generated significant interest over the past few decades. In this article, we explore different approaches to clinical judgement articulated in the literature, focusing in particular on data-driven, mathematical approaches which we contrast with narrative, virtue-based approaches to clinical reasoning. …	big data; evidence based medicine; machine learning	31	Chin-Yee, Benjamin; Upshur, Ross	2018	J Eval Clin Pract	Article	Information retrieval
10.1001/jamanetworkopen.2021.49008	Effect of Artificial Intelligence Tutoring vs Expert Instruction on Learning Simulated Surgical Skills Among Medical Students A Randomized Clinical Trial	IMPORTANCE To better understand the emerging role of artificial intelligence (AI) in surgical training, efficacy of Al tutoring systems, such as the Virtual Operative Assistant (VOA), must be tested and compared with conventional approaches. OBJECTIVE To determine how VOA and remote expert instruction compare in learners' skill acquisition, affective, and cognitive outcomes during surgical simula…		31	Fazlollahi, Ali M; Bakhaidar, Mohamad; Alsayegh, Ahmad; Yilmaz, Recai; Winkler-Schwartz, Alexander; Mirchi, Nykan; Langleben, Ian; Ledwos, Nicole; Sabbagh, Abdulrahman J; Bajunaid, Khalid; Harley, Jason M; Del Maestro, Rolando F	2022	Jama Netw Open	RCT	Information retrieval
10.3109/0142159X.2012.706727	Just enough, but not too much interactivity leads to better clinical skills performance after a computer assisted learning module	Background: Well-designed computer-assisted instruction (CAI) can potentially transform medical education. Yet little is known about whether specific design features such as direct manipulation of the content yield meaningful gains in clinical learning. We designed three versions of a multimedia module on the abdominal exam incorporating different types of interactivity. Methods: As part of their…		31	Kalet, Al; Song, H S; Sarpel, U; Schwartz, R; Brenner, J; Ark, T K; Plass, J	2012	Med Teach	Article	Definitive journal list
10.1093/ehjdh/ztad029	ChatGPT takes on the European Exam in Core Cardiology: an artificial intelligence success story?	Chat Generative Pre-trained Transformer (ChatGPT) is currently a trending topic worldwide triggering extensive debate about its predictive power, its potential uses, and its wider implications. Recent publications have demonstrated that ChatGPT can correctly answer questions from undergraduate exams such as the United States Medical Licensing Examination. We challenged it to answer questions from…	chatGPT; large language model; machine learning	31	Skalidis, Ioannis; Cagnina, Aurelien; Luangphiphat, Wongsakorn; Mahendiran, Thabo; Muller, Olivier; Abbe, Emmanuel; Fournier, Stephane	2023	Eur Heart J Digit Health	Article	Information retrieval
10.2196/48002	Performance of GPT-3.5 and GPT-4 on the Japanese Medical Licensing Examination: Comparison Study	Background: The competence of ChatGPT (Chat Generative Pre-Trained Transformer) in non-English languages is not well studied. Objective: This study compared the performances of GPT-3.5 (Generative Pre-trained Transformer) and GPT-4 on the Japanese Medical Licensing Examination (JMLE) to evaluate the reliability of these models for clinical reasoning and medical knowledge in non-English languages.…	chatGPT; chatGPT; generative pre-trained transformer; generative pre-trained transformer; learning model; medical licensing	31	Takagi, Soshi; Watari, Takashi; Erabi, Ayano; Sakaguchi, Kota	2023	Jmir Med Educ	Article	Information retrieval
10.1007/s10459-007-9081-3	A natural language intelligent tutoring system for training pathologists: Implementation and evaluation	Introduction We developed and evaluated a Natural Language Interface (NLI) for an Intelligent Tutoring System (ITS) in Diagnostic Pathology. The system teaches residents to examine pathologic slides and write accurate pathology reports while providing immediate feedback on errors they make in their slide review and diagnostic reports. Residents can ask for help at any point in the case, and will …	intelligent tutoring systems; natural language processing; pathology	31	El Saadawi, Gilan M; Tseytlin, Eugene; Legowski, Elizabeth; Jukic, Drazen; Castine, Melissa; Fine, Jeffrey; Gormley, Robert; Crowley, Rebecca S	2008	Adv Health Sci Educ	Review	Definitive journal list
10.1109/TBME.2014.2363131	The LISS-A Public Database of Common Imaging Signs of Lung Diseases for Computer-Aided Detection and Diagnosis Research and Medical Education	Lung computed tomography (CT) imaging signs play important roles in the diagnosis of lung diseases. In this paper, we review the significance of CT imaging signs in disease diagnosis and determine the inclusion criterion of CT scans and CT imaging signs of our database. We develop the software of abnormal regions annotation and design the storage scheme of CT images and annotation data. Then, we …		30	Han, Guanghui; Liu, Xiabi; Han, Feifei; Santika, I Nyoman Tenaya; Zhao, Yanfeng; Zhao, Xinming; Zhou, Chunwu	2015	Ieee T Bio-Med Eng	Review	Information retrieval
10.1002/ase.1342	Two-dimensional sectioned images and three-dimensional surface models for learning the anatomy of the female pelvis	In the Visible Korean project, serially sectioned images of the pelvis were made from a female cadaver. Outlines of significant structures in the sectioned images were drawn and stacked to build surface models. To improve the accessibility and informational content of these data, a five-step process was designed and implemented. First, 154 pelvic structures were outlined with additional surface r…	anatomic model; computer interface; visible human	30	Shin, Dong Sun; Jang, Hae Gwon; Hwang, Sung Bae; Har, Dong-Hwan; Moon, Young Lae; Chung, Min Suk	2013	Anat Sci Educ	Article	Definitive journal list
10.1016/j.radi.2023.05.011	ChatGPT in medical imaging higher education	Introduction: Academic integrity among radiographers and nuclear medicine technologists/scientists in both higher education and scientific writing has been challenged by advances in artificial intelligence (AI). The recent release of ChatGPT, a chatbot powered by GPT-3.5 capable of producing accurate and human-like responses to questions in real-time, has redefined the boundaries of academic and …	academic integrity; chatGPT; language model	30	Currie, G; Singh, C; Nelson, T; Nabasenja, C; Al-Hayek, Y; Spuur, K	2023	Radiography	Article	Information retrieval
10.1007/s00063-004-1020-y	A diagnostic expert system for structured reports, quality assessment, and training of residents in sonography	Background: The quality of medical reports on diagnostic procedures has a considerable impact on the quality of medical care. Handwritten or otherwise unstructured reports tend to be incomplete, whereas structured questionnaires are of limited flexibility and not considered case-adequate. Thus, medical reports of this kind may promote an incomplete and misleading documentation and, therefore, be …	computer assisted diagnosis; expert system; ultrasound; evaluation	29	Huettig, M; Buscher, G; Menzel, T; Scheppach, W; Puppe, F; Buscher, Hp	2004	Med Klin	Article	Information retrieval
10.1007/s11257-006-9011-8	Modeling individual and collaborative problem-solving in medical problem-based learning	Today a great many medical schools have turned to a problem-based learning (PBL) approach to teaching as an alternative to traditional didactic medical education to teach clinical-reasoning skills at the early stages of medical education. While PBL has many strengths, effective PBL tutoring is time-intensive and requires the tutor to provide a high degree of personal attention to the students, wh…	intelligent tutoring systems; student modeling	29	Suebnukarn, Siriwan; Haddawy, Peter	2006	User Model User-Adap	Article	Information retrieval
10.1007/s10459-021-10040-3	The need for health AI ethics in medical school education	Health Artificial Intelligence (AI) has the potential to improve health care, but at the same time, raises many ethical challenges. Within the field of health AI ethics, the solutions to the questions posed by ethical issues such as informed consent, bias, safety, transparency, patient privacy, and allocation are complex and difficult to navigate. The increasing amount of data, market forces, and…	ethics; health care; curriculum	29	Katznelson, Gali; Gerke, Sara	2021	Adv Health Sci Educ	Article	Definitive journal list
10.1111/j.1365-2929.2004.01900.x	Assessment of medical communication skills by computer: assessment method and student experiences	BACKGROUND A computer-assisted assessment (CAA) program for communication skills designated ACT was developed using the objective structured video examination (OSVE) format. This method features assessment of cognitive scripts underlying communication behaviour, a broad range of communication problems covered in I assessment, highly standardised assessment and rating procedures, and large group a…	communication; physician-patient relations; computer assisted instruction	29	Hulsman, Rl; Mollema, Ed; Hoos, Am; De Haes, Jcjm; Donnison-Speijer, Jd	2004	Med Educ	Article	Definitive journal list
10.1093/ageing/afu077	Equipping tomorrow's doctors for the patients of today	As the proportion of older patients with frailty presenting to health services increases, so does the need for doctors to be adequately trained to meet their needs. The presentations seen in such patients, the evidence-based models of care and skillsets required to deliver them are different than for younger patient groups-so specific training is required. Several research programmes have used de…	undergraduate education; curriculum; interdisciplinary education; computer assisted instruction	29	Oakley, Rachel; Pattinson, Joanne; Goldberg, Sarah; Daunt, Laura; Samra, Rajvinder; Masud, Tahir; Gladman, John R F; Blundell, Adrian G; Gordon, Adam L	2014	Age Ageing	Article	Information retrieval
10.1002/ase.1301	The LINDSAY Virtual Human Project: An immersive approach to anatomy and physiology	The increasing number of digital anatomy teaching software packages challenges anatomy educators on how to best integrate these tools for teaching and learning. Realistically, there exists a complex interplay of design, implementation, politics, and learning needs in the development and integration of software for education, each of which may be further amplified by the somewhat siloed roles of p…	gross anatomy; computer assisted learning; innovation; student perception	29	Tworek, Janet K; Jamniczky, Heather A; Jacob, Christian; Hallgrimsson, Benedikt; Wright, Bruce	2013	Anat Sci Educ	Article	Definitive journal list
10.1016/j.juro.2008.04.077	A New Computer Enhanced Visual Learning Method to Train Urology Residents in Pediatric Orchiopexy: A Prototype for Accreditation Council for Graduate Medical Education Documentation	Purpose: Residency programs must continue to restructure teaching and assessment of surgical skills to improve the documentation of Accreditation Council for Graduate Medical Education competencies. To improve teaching and documenting resident performance we developed a computer enhanced visual learning method that includes a curriculum and administrative reports. The curriculum consists of 1) st…	accreditation; computer assisted instruction; internship and residency	29	Maizels, Max; Yerkes, Elizabeth B; Macejko, Amanda; Hagerty, Jennifer; Chaviano, Antonio H; Cheng, Earl Y; Liu, Dennis; Sarwark, John P; Corcoran, Julia F; Meyer, Theresa; Kaplan, William E	2008	J Urol	Article	Information retrieval
10.1186/1472-6920-6-7	Personality preference influences medical student use of specific computer-aided instruction (CAI)	Background: The objective of this study was to test the hypothesis that personality preference, which can be related to learning style, influences individual utilization of CAI applications developed specifically for the undergraduate medical curriculum. Methods: Personality preferences of students were obtained using the Myers-Briggs Type Indicator (MBTI) test. CAI utilization for individual stu…		29	Mcnulty, John A; Espiritu, Baltazar; Halsey, Martha; Mendez, Michelle	2006	Bmc Med Educ	Article	Definitive journal list
10.1186/s12909-021-02546-6	Medical artificial intelligence readiness scale for medical students (MAIRS-MS) - development, validity and reliability study	BackgroundIt is unlikely that applications of artificial intelligence (AI) will completely replace physicians. However, it is very likely that AI applications will acquire many of their roles and generate new tasks in medical care. To be ready for new roles and tasks, medical students and physicians will need to understand the fundamentals of AI and data science, mathematical concepts, and relate…	medicine; readiness; validation	28	Karaca, Ozan; Caliskan, S Ayhan; Demir, Kadir	2021	Bmc Med Educ	Article	Definitive journal list
10.1016/j.acra.2021.12.032	Systematic Review of Radiologist and Medical Student Attitudes on the Role and Impact of AI in Radiology	Rationale and Objectives: The introduction of AI in radiology has prompted both excitement and hesitation within the field. We performed a systematic review of original studies evaluating the attitudes of radiologists, radiology trainees, and medical students towards AI in radiology. Materials and Methods: We searched PubMed for studies published as of August 24, 2021 for original studies evaluat…	attitude; radiology; systematic review	28	Santomartino, Samantha M; Yi, Paul H	2022	Acad Radiol	Review	Information retrieval
10.3389/fmed.2022.990604	Acceptance of clinical artificial intelligence among physicians and medical students: A systematic review with cross-sectional survey	Background: Artificial intelligence (AI) needs to be accepted and understood by physicians and medical students, but few have systematically assessed their attitudes. We investigated clinical AI acceptance among physicians and medical students around the world to provide implementation guidance. Materials and methods: We conducted a two-stage study, involving a foundational systematic review of p…	acceptance; attitude; physician	28	Chen, Mingyang; Zhang, Bo; Cai, Ziting; Seery, Samuel; Gonzalez, Maria J; Ali, Nasra M; Ren, Ran; Qiao, Youlin; Xue, Peng; Jiang, Yu	2022	Front Med	Review	Information retrieval
10.1002/ase.120	Use of electronic anatomy practical examinations for remediating "at risk" students	Restrictive laboratory scheduling, an increasing number of human cadaver-based anatomy courses and a reduction in the curricular time allotted to anatomy courses have created problems with cadaver laboratory access at the University of New England. This article describes a combination of anatomy testing and grading strategies to allow at risk (borderline failing) students an opportunity to remedi…	gross anatomy; physician assistant	28	Daly, Frank J	2010	Anat Sci Educ	Article	Definitive journal list
10.1002/ase.1367	Comparison of 3D Reconstructive Technologies Used for Morphometric Research and the Translation of Knowledge Using a Decision Matrix	The use of three-dimensional (3D) models for education, pre-operative assessment, presurgical planning, and measurement have become more prevalent. With the increase in prevalence of 3D models there has also been an increase in 3D reconstructive software programs that are used to create these models. These software programs differ in reconstruction concepts, operating system requirements, user fe…	3d model; anatomy education; digital anatomy	27	Martin, Charys M; Roach, Victoria A; Ngan Nguyen; Rice, Charles L; Wilson, Timothy D	2013	Anat Sci Educ	Article	Definitive journal list
10.1152/advan.00017.2005	The evolving role of animal laboratories in physiology instruction	Laboratory exercises are intended to illustrate concepts and add an active learning component to courses. Since the 1980s, there has been a decline in animal laboratories offered in conjunction with medical physiology courses. The most important single reason for this is cost, but other contributing factors include the development of computer simulations, changes in medical education, and pressur…	computer assisted instruction	27	Ra'anan, Aw	2005	Adv Physiol Educ	Article	Information retrieval
10.1002/ase.184	An audience response system may influence student performance on anatomy examination questions	This study integrated an in-house audience response system (ARS) in the human anatomy course over two years to determine whether students performed better on high-stakes examinations following exposure to similar interactive questions in a large lecture format. Questions in an interactive ARS format were presented in lectures via PowerPoint presentations. Students who chose to participate in the …	anatomy education; computer assisted instruction; innovation; interactive learning	27	Hoyt, Amy; Mcnulty, John A; Gruener, Gregory; Chandrasekhar, Arcot; Espiritu, Baltazar; Ensminger, David; Price, Ron; Naheedy, Ross	2010	Anat Sci Educ	Article	Definitive journal list
10.1002/ase.1452	Ultrasound Simulator-Assisted Teaching of Cardiac Anatomy to Preclinical Anatomy Students: A Pilot Randomized Trial of a Three-Hour Learning Exposure	Ultrasound simulation allows students to virtually explore internal anatomy by producing accurate, moving, color, three-dimensional rendered slices from any angle or approach leaving the organs and their relationships intact without requirement for consumables. The aim was to determine the feasibility and efficacy of self-directed learning of cardiac anatomy with an ultrasound simulator compared …	gross anatomy; anatomy education; computer assisted learning; simulation; ultrasound	26	Canty, David Jeffrey; Hayes, Jenny A; Story, David Andrew; Royse, Colin Forbes	2015	Anat Sci Educ	RCT	Definitive journal list
10.1080/10872981.2023.2182659	Chatbots for future docs: exploring medical students_ attitudes and knowledge towards artificial intelligence and medical chatbots	Artificial intelligence (AI) in medicine and digital assistance systems such as chatbots will play an increasingly important role in future doctor__atient communication. To benefit from the potential of this technical innovation and ensure optimal patient care, future physicians should be equipped with the appropriate skills. Accordingly, a suitable place for the management and adaptation of digi…	chatbot	26	Moldt, Julia-Astrid; Festl-Wietek, Teresa; Madany Mamlouk, Amir; Nieselt, Kay; Fuhl, Wolfgang; Herrmann-Werner, Anne	2023	Med Educ Online	Article	Definitive journal list
10.1016/j.amsu.2022.103493	Knowledge, attitude, and practice of artificial intelligence among doctors and medical students in Pakistan: A cross-sectional online survey	Background: The use of Artificial intelligence (AI) has gained popularity during the last few decades and its use in medicine is increasing globally. Developing countries like Pakistan are lagging in the implementation of AI-based solutions in healthcare. There is a need to incorporate AI in the health system which may help not only in expediting diagnosis and management but also injudicious reso…	curriculum; deep learning; machine learning	26	Ahmed, Zaboor; Bhinder, Khurram Khaliq; Tariq, Amna; Tahir, Muhammad Junaid; Mehmood, Qasim; Tabassum, Muhammad Saad; Malik, Muna; Aslam, Sana; Asghar, Muhammad Sohaib; Yousaf, Zohaib	2022	Ann Med Surg	Article	Information retrieval
10.1007/s11257-007-9046-5	A multifactor approach to student model evaluation	Creating student models for Intelligent Tutoring Systems (ITS) in novel domains is often a difficult task. In this study, we outline a multifactor approach to evaluating models that we developed in order to select an appropriate student model for our medical ITS. The combination of areas under the receiver-operator and precision-recall curves, with residual analysis, proved to be a useful and val…	decision theory; intelligent tutoring systems; machine learning; methodology; student modeling	26	Yudelson, Michael V; Medvedeva, Olga P; Crowley, Rebecca S	2008	User Modell User Adapt Interact	Article	Information retrieval
10.1002/ar.b.20062	Evaluation of computer-assisted instruction in histology: Effect of interaction on learning outcome	The purpose of this study was to determine better strategies for the design and use of computer-assisted instruction (CAI) in health science subjects that require visual learning. Evaluation of current use of CAI was focused on three CD-based modules developed to teach histological images to beginning medical students at multiple sites. For internal control, students' learning outcomes and percei…	computer assisted instruction; histology	26	Lei, Lih-Wei; Winn, William; Scott, Craig; Farr, Andrew	2005	Anat Rec Part B New Anat	Article	Information retrieval
10.1016/j.clinimag.2021.09.018	Impact of artificial intelligence on US medical students' choice of radiology	Purpose: International student surveys have shown significant anxiety about pursuing radiology as a career due to artificial intelligence (AI). For a counterpart study in the US, we examined the impact of AI on US medical students' choice of radiology as a career, and how such impact is influenced by students' opinions on and exposures to AI and radiology. Methods: Students across 32 US medical s…	radiology	25	Reeder, Kristen; Lee, Hwan	2022	Clin Imag	Article	Information retrieval
10.1186/s12909-021-02870-x	The impact of artificial intelligence on clinical education: perceptions of postgraduate trainee doctors in London (UK) and recommendations for trainers	Background Artificial intelligence (AI) technologies are increasingly used in clinical practice. Although there is robust evidence that AI innovations can improve patient care, reduce clinicians' workload and increase efficiency, their impact on medical training and education remains unclear. Methods A survey of trainee doctors' perceived impact of AI technologies on clinical training and educati…	machine learning; clinical training	25	Banerjee, Maya; Chiew, Daphne; Patel, Keval T; Johns, Ieuan; Chappell, Digby; Linton, Nick; Cole, Graham D; Francis, Darrel P; Szram, Jo; Ross, Jack; Zaman, Sameer	2021	Bmc Med Educ	Article	Definitive journal list
10.1016/j.jsurg.2014.04.012	Desktop-Bused Computer-Assisted Orthopedic Training System for Spinal Surgery	BACKGROUND: Simulation and surgical training has moved on since its inception during the end of the last century. The trainees are getting more exposed to computers and laboratory training in different subspecialties. More needs to be done in orthopedic simulation in spinal surgery. AIMS: To develop a training system for pedicle screw fixation and validate its effectiveness in a cohort of junior …	training system; computer navigation; simulation	25	Rambani, Rohit; Ward, James; Viant, Warren	2014	J Surg Educ	Article	Definitive journal list
10.1097/00001888-200205000-00022	A prospective, randomized controlled study of computer-assisted learning in parasitology	Purpose. To compare, using a prospective, randomized controlled study, three methods of teaching a medical school parasitology course: computer-based instruction, traditional lecture-based instruction, and a combination Of computer-based and lecture-based instruction. Method. A single class of the University of Utah School of Medicine was randomized into three study groups for the second-year par…		25	Shomaker, Ts; Ricks, Dj; Hale, Dc	2002	Acad Med	RCT	Definitive journal list
10.1002/art.21438	Cluster randomized controlled trial of the impact of a computer-assisted learning package on the learning of musculoskeletal examination skills by undergraduate medical students	Objective. To identify whether there was measurable impact of a specific computer-assisted learning (CAL) package, "Virtual Rheumatology," on the learning of musculoskeletal examination skills by medical studerits. Methods. We conducted 2 parallel, cluster-randomized controlled trials using undergraduate curricula at 2 locations: Newcastle and London, UK. Medical students attending a musculoskele…	computer assisted learning	24	Vivekananda-Schmidt, P; Lewis, M; Hassell, Ab	2005	Arthrit Rheum-Arthr	RCT	Information retrieval
10.1111/j.1365-2929.2005.02249.x	Attitude towards computer-based learning: determinants as revealed by a controlled interventional study	BACKGROUND Curriculum-wide implementation of computer-based learning (CBL) in undergraduate medical education remains elusive. Unlike many pilot tests of singular learning programmes, dropout rates are high and acceptance seems low in the long run. We studied the effect of a new CBL programme, suitable for curriculum-wide implementation, on Year 3 medical students' attitudes towards CBL. METHODS …	humanity; computer assisted instruction; attitude to computers; curriculum; perception; survey	24	Hahne, Ak; Benndorf, R; Frey, P; Herzig, S	2005	Med Educ	Article	Definitive journal list
10.1002/ase.1297	Computer-based learning: Interleaving whole and sectional representation of neuroanatomy	The large volume of material to be learned in biomedical disciplines requires optimizing the efficiency of instruction. In prior work with computer-based instruction of neuroanatomy, it was relatively efficient for learners to master whole anatomy and then transfer to learning sectional anatomy. It may, however, be more efficient to continuously integrate learning of whole and sectional anatomy. …	neuroanatomy; transfer of learning; computer assisted instruction; computer assisted learning; instructional design; generalization	24	Pani, John R; Chariker, Julia H; Naaz, Farah	2013	Anat Sci Educ	Article	Definitive journal list
10.1097/ACM.0000000000000316	Use of a Machine Learning Algorithm to Classify Expertise: Analysis of Hand Motion Patterns During a Simulated Surgical Task	Purpose To test the hypothesis that machine learning algorithms increase the predictive power to classify surgical expertise using surgeons' hand motion patterns. Method In 2012 at the University of North Carolina at Chapel Hill, 14 surgical attendings and 10 first-and second-year surgical residents each performed two bench model venous anastomoses. During the simulated tasks, the participants wo…		24	Watson, Robert A	2014	Acad Med	Article	Definitive journal list
10.2196/20027	Medical student training in eHealth: Scoping review	Background: eHealth is the use of information and communication technologies to enable and improve health and health care services. It is crucial that medical students receive adequate training in eHealth as they will work in clinical environments that are increasingly being enabled by technology. This trend is especially accelerated by the COVID-19 pandemic as it complicates traditional face-to-…	digital health; ehealth; electronic health record; internet of things; mhealth; programming; telehealth	24	Echelard, Jean-François; Méthot, François; Nguyen, Hue-Anh; Pomey, Marie-Pascale	2020	Jmir Med Educ	Review	Information retrieval
10.1007/s00330-009-1507-2	Integrated teaching of anatomy and radiology using three-dimensional image post-processing	This article presents a new way of teaching by integrating both anatomy and radiology using three-dimensional image post-processing tools. One preclinical and one clinical module were developed for integrated teaching of anatomy and radiology. Potential benefits were assessed by anonymous evaluation among the 176 participating students. The students highly appreciated the new approach, especially…	anatomy; radiology; undergraduate education	24	Rengier, Fabian; Doll, Sara; Von Tengg-Kobligk, Hendrik; Kirsch, Joachim; Kauczor, Hans-Ulrich; Giesel, Frederik L	2009	Eur Radiol	Article	Information retrieval
10.1007/s10278-009-9243-3	Building a open source framework for virtual medical training	This paper presents a framework to build medical training applications by using virtual reality and a tool that helps the class instantiation of this framework. The main purpose is to make easier the building of virtual reality applications in the medical training area, considering systems to simulate biopsy exams and make available deformation, collision detection, and stereoscopy functionalitie…	computer graphics; computer simulation; framework; human computer interaction; image analysis; information; clinical training; three dimensional; virtual reality	24	De Oliveira, Ana Cláudia Melo Tiessi Gomes; Dos Santos Nunes, Fátima De Lourdes	2010	J Digit Imaging	Article	Information retrieval
10.3233/JAI-2010-0009	Student modeling in orthopedic surgery training: Exploiting symbiosis between temporal Bayesian networks and fine-grained didactic analysis	Cognitive approaches have been used for student modeling in intelligent tutoring systems (ITSs). Many of those systems have tackled fundamental subjects such as mathematics, physics, and computer programming. The change of the student's cognitive behavior over time, however, has not been considered and modeled systematically. Furthermore, the nature of domain knowledge in specific subjects such a…	student modeling	24	Chieu, Vu Minh; Luengo, Vanda; Vadcard, Lucile; Tonetti, Jérôme	2010	Int J Artif Intell Educ	Article	Information retrieval
10.1038/eye.2001.199	Improved student learning in ophthalmology with computer-aided instruction	Purpose Recent changes in the medical school curriculum and in teaching styles have stimulated the development of novel learning resources. We investigated the impact of computer-aided learning in the field of ophthalmology at a large Australian undergraduate medical school. Methods Clinical case studies describing common ophthalmic conditions were incorporated into a computing program which uses…	medical school curriculum; ophthalmology	23	Devitt, P; Smith, Jr; Palmer, E	2001	Eye	Article	Information retrieval
10.1007/978-3-030-31904-5_5	Multimodal Learning in Health Sciences and Medicine: Merging Technologies to Enhance Student Learning and Communication	Advances in consumer-level educational technologies show great promise for enhancing the learning experiences of students in health and medicine. There are particular benefits to using a combination of various devices and technologies when teaching challenging concepts. These include augmented reality-enabled devices enriched with accompanying 3D printed models, or virtual reality sessions couple…	augmented reality; educational technology; 3d model; serious games	23	Moro, Christian; Smith, Jessica; Stromberga, Zane	2019	Adv Exp Med Biol	Article	Information retrieval
10.3402/meo.v18i0.19524	Medical students as human subjects in educational research	Introduction: Special concerns often arise when medical students are themselves the subjects of education research. A recently completed large, multi-center randomized controlled trial of computer-assisted learning modules for surgical clerks provided the opportunity to explore the perceived level of risk of studies where medical students serve as human subjects by reporting on: 1) the response o…	computer assisted instruction; educational research; learning	23	Sarpel, Umut; Hopkins, Mary Ann; More, Frederick; Yavner, Steven; Pusic, Martin; Nick, Michael W; Song, Hyuksoon; Ellaway, Rachel; Kalet, Adina L	2013	Med Educ Online	Review	Definitive journal list
10.1080/0000000000000000000a	Computer-assisted learning for teaching anatomy and physiology in subjects allied to medicine.	Computer-assisted learning (CAL) may provide an effective supplement to conventional methods of teaching, particularly in subjects such as anatomy and physiology. CAL provides the student with an important additional resource and facilitates alternative modes of learning that are well suited to the requirements of students in subjects allied to medicine. A brief survey is presented which examines…		23	Lewis, Michael J	2003	Med Teach	Article	Definitive journal list
10.1046/j.1365-2923.2000.00493.x	Comparison of methods for teaching clinical skills in assessing and managing drug-seeking patients	Aims: New medical graduates lack clinical skills in assessing and managing patients seeking drugs of dependence. This study compares the effectiveness of three different clinical skills training methods, with similar content, which were developed to teach these skills to senior medical students. Methods: A preliminary survey indicated that common problems seen by primary care practitioners includ…	clinical medicine; computer assisted instruction; methodology; patient simulation; undergraduate education; video recording	23	Taverner, D; Dodding, Cj; White, Jm	2000	Med Educ	Article	Definitive journal list
10.1046/j.1365-2923.2000.00619.x	A comparison of performance by medical and midwifery students in multiprofessional teaching	Aim: At Dundee University, midwifery and medical students are taught obstetrics together in a 2-week intensive course. We set out to test the hypothesis that staff time and effort could be saved by using shared resources in teaching a multidisciplinary group of students to an acceptable level. Method: In order to measure the knowledge gain by two different groups of students, we tested the studen…	undergraduate education; image analysis; obstetrics	23	Unknown, -	2000	Med Educ	Article	Definitive journal list
10.1016/j.ejmp.2021.01.069	Expanding the medical physicist curricular and professional programme to include Artificial Intelligence	Purpose: To provide a guideline curriculum related to Artificial Intelligence (AI), for the education and training of European Medical Physicists (MPs). Materials and methods: The proposed curriculum consists of two levels: Basic (introducing MPs to the pillars of knowledge, development and applications of AI, in the context of medical imaging and radiation therapy) and Advanced. Both are common …	medical physics	22	Zanca, F; Hernandez-Giron, I; Avanzo, M; Guidi, G; Crijns, W; Diaz, O; Kagadis, G C; Rampado, O; Lonne, P, I; Ken, S; Colgan, N; Zaidi, H; Zakaria, G A; Kortesniemi, M	2021	Phys Medica	Article	Information retrieval
10.3389/fpubh.2021.755644	Determinants of Intention to Use Artificial Intelligence-Based Diagnosis Support System Among Prospective Physicians	Background: This study aimed to develop a theoretical model to explore the behavioral intentions of medical students to adopt an AI-based Diagnosis Support System.Methods: This online cross-sectional survey used the unified theory of user acceptance of technology (UTAUT) to examine the intentions to use an AI-based Diagnosis Support System in 211 undergraduate medical students in Vietnam. Partial…	diagnosis	22	Tran, Anh Quynh; Nguyen, Long Hoang; Nguyen, Hao Si Anh; Nguyen, Cuong Tat; Vu, Linh Gia; Zhang, Melvyn; Vu, Thuc Minh Thi; Nguyen, Son Hoang; Tran, Bach Xuan; Latkin, Carl A; Ho, Roger C M; Ho, Cyrus S H	2021	Front Public Health	Article	Information retrieval
10.1097/ACM.0000000000003943	Machine Learning: The Next Paradigm Shift in Medical Education	Machine learning (ML) algorithms are powerful prediction tools with immense potential in the clinical setting. There are a number of existing clinical tools that use ML, and many more are in development. Physicians are important stakeholders in the health care system, but most are not equipped to make informed decisions regarding deployment and application of ML technologies in patient care. It i…		22	James, Cornelius A; Wheelock, Kevin M; Woolliscroft, James O	2021	Acad Med	Article	Definitive journal list
10.3325/cmj.2020.61.457	The importance of introducing artificial intelligence to the medical curriculum - assessing practitioners' perspectives	Aim To assess the attitude about the importance of introducing education on artificial intelligence (Al) in medical schools'curricula among physicians whose everyday job is significantly impacted by Al. Methods An anonymous questionnaire was distributed at the national level in Croatia among radiologists and radiology residents practicing in primary, secondary, and tertiary health care institutio…		22	Dumic-Cule, Ivo; Oreskovic, Tin; Brkljacic, Boris; Tiljak, Mirjana Kujundzic; Oreskovic, Stjepan	2020	Croat Med J	Review	Information retrieval
10.1371/journal.pone.0065833	Computer-Assisted Teaching of Skin Flap Surgery: Validation of a Mobile Platform Software for Medical Students	The purpose of this study was to develop and validate a multimedia software application for mobile platforms to assist in the teaching and learning process of design and construction of a skin flap. Traditional training in surgery is based on learning by doing. Initially, the use of cadavers and animal models appeared to be a valid alternative for training. However, many conflicts with these trai…		22	De Sena, David P; Fabricio, Daniela D; Lopes, Maria Helena I; Da Silva, Vinicius D	2013	Plos One	Article	Information retrieval
10.1089/big.2014.0060	Does Medical School Training Relate to Practice? Evidence from Big Data	On April 2nd, 2014, the Department of Health and Human Services (HHS) announced a historic policy in its effort to increase the transparency in the American healthcare system. The Center for Medicare and Medicaid Service (CMS) would publicly release a dataset containing information about the types of Medicare services, requested charges, and payments issued by providers across the country. In its…	data mining	22	Feldman, Keith; Chawla, Nitesh V	2015	Big Data	Article	Information retrieval
10.1007/s40477-020-00453-y	Computer-aided diagnostic system for thyroid nodule sonographic evaluation outperforms the specificity of less experienced examiners	Purpose: Computer-aided diagnosis (CAD) may improve interobserver agreement in the risk stratification of thyroid nodules. This study aims to evaluate the performance of the Korean Thyroid Imaging Reporting and Data System (K-TIRADS) classification as estimated by an expert radiologist, a senior resident, a medical student, and a CAD system, as well as the interobserver agreement among them. Meth…	computer assisted diagnosis	22	Fresilli, Daniele; Grani, Giorgio; De Pascali, Maria Luna; Alagna, Gregorio; Tassone, Eleonora; Ramundo, Valeria; Ascoli, Valeria; Bosco, Daniela; Biffoni, Marco; Bononi, Marco; D__ndrea, Vito; Frattaroli, Fabrizio; Giacomelli, Laura; Solskaya, Yana; Polti, Giorgia; Pacini, Patrizia; Guiban, Olga; Gallo Curcio, Raffaele; Caratozzolo, Marcello; Cantisani, Vito	2020	J Ultrasound	Article	Information retrieval
10.1002/j.0022-0337.2015.79.12.tb06045.x	Can Clinical Scenario Videos Improve Dental Students_ Perceptions of the Basic Sciences and Ability to Apply Content Knowledge?	Dental students often have difficulty understanding the importance of basic science classes, such as physiology, for their future careers. To help alleviate this problem, the aim of this study was to create and evaluate a series of video modules using simulated patients and custom-designed animations that showcase medical emergencies in the dental practice. First-year students in a dental physiol…	computer assisted instruction; dental education; educational technology; online education; physiology	22	Miller, Cynthia Jayne; Metz, Michael James	2015	J Dent Educ	Article	Information retrieval
10.1111/j.1365-2923.2008.03261.x	Optimal sequencing of bedside teaching and computer-based learning: A randomised trial	Objectives We aimed to establish the most effective order in which to deliver teaching to medical students when using both bedside teaching (BT) and computer-based learning (CBL) and to ascertain the students' preferred method and order of delivery. Methods A sample of 28 medical students were randomly divided into two equal groups during their orthopaedic knee examination teaching session. Group…	computer assisted instruction; methodology; personal satisfaction; physical examination; psychology; randomized controlled trial	22	Hull, Peter; Chaudry, Adnan; Prasthofer, Anna; Pattison, Giles	2009	Med Educ	RCT	Definitive journal list
10.1111/j.1600-0579.2006.00401.x	German dental faculty attitudes towards computerassisted simulation systems correlated with personal and professional profiles	Background: Computer technology is increasingly used in practical training at universities. However, in spite of their potential, computer-assisted simulation (CAS) systems still appear to be underutilised. Objectives: To investigate the practical usage of CAS/computer- assisted learning (CAL) systems, the familiarity and level of use of CAS systems, as well as the acceptance of approved learning…		22	Welk, Alexander; Splieth, C; Seyer, D; Rosin, M; Siemer, M; Meyer, G	2006	Eur J Dent Educ	Article	Information retrieval
10.1109/JIOT.2022.3232845	When Internet of Things Meets Metaverse: Convergence of Physical and Cyber Worlds	In recent years, the Internet of Things (IoT) has been studied in the context of the Metaverse to provide users with immersive cyber-virtual experiences in mixed-reality environments. This survey introduces six typical IoT applications in the Metaverse, including collaborative healthcare, education, smart city, entertainment, real estate, and socialization. In the IoT-inspired Metaverse, we also …	metaverse; internet of things; medical service; metaverse	21	Li, Kai; Cui, Yingping; Li, Weicai; Lv, Tiejun; Yuan, Xin; Li, Shenghong; Ni, Wei; Simsek, Meryem; Dressler, Falko	2023	Ieee Internet Things	Article	Information retrieval
10.1002/ase.1260	Item difficulty in the evaluation of computer-based instruction: An example from neuroanatomy	This article reports large item effects in a study of computer-based learning of neuroanatomy. Outcome measures of the efficiency of learning, transfer of learning, and generalization of knowledge diverged by a wide margin across test items, with certain sets of items emerging as particularly difficult to master. In addition, the outcomes of comparisons between instructional methods changed with …	neuroanatomy; transfer of learning; generalization; computer assisted instruction; instructional design	21	Chariker, Julia H; Naaz, Farah; Pani, John R	2012	Anat Sci Educ	Article	Definitive journal list
10.1016/j.jbi.2009.02.004	Tracking medical students' clinical experiences using natural language processing	Graduate medical students must demonstrate competency in clinical skills. Current tracking methods rely either on manual efforts or on simple electronic entry to record clinical experience. We evaluated automated methods to locate 10 institution-defined core clinical problems from three medical students' clinical notes (n = 290). Each note was processed with section header identification algorith…	natural language processing	21	Denny, Joshua C; Bastarache, Lisa; Sastre, Elizabeth Ann; Spickard Iii, Anderson	2009	J Biomed Informatics	Article	Information retrieval
10.1002/ase.2221	Artificial intelligence and clinical anatomical education: Promises and perils	Anatomy educators are often at the forefront of adopting innovative and advanced technologies for teaching, such as artificial intelligence (AI). While AI offers potential new opportunities for anatomical education, hard lessons learned from the deployment of AI tools in other domains (e.g., criminal justice, healthcare, and finance) suggest that these opportunities are likely to be tempered by d…	anatomy education; bioethics; computer assisted instruction; diversity; ethics; gross anatomy	20	Lazarus, Michelle D; Truong, Mandy; Douglas, Peter; Selwyn, Neil	2024	Anat Sci Educ	Article	Definitive journal list
10.1097/ACM.0000000000003630	On Artificial Intelligence and Deep Learning Within Medical Education	The methodology of deep learning, a component of machine learning and artificial intelligence, is introduced. The opportunity for this technology to automate some aspects of medical practice is reviewed. Finally, a discussion is provided on the integration of concepts from deep learning into medical education.		20	Carin, Lawrence	2020	Acad Med	Review	Definitive journal list
10.1007/s10459-020-10009-8	The role of data science and machine learning in Health Professions Education: practical applications, theoretical contributions, and epistemic beliefs	Data science is an inter-disciplinary field that uses computer-based algorithms and methods to gain insights from large and often complex datasets. Data science, which includes Artificial Intelligence techniques such as Machine Learning (ML), has been credited with the promise to transform Health Professions Education (HPE) by offering approaches to handle big (and often messy) data. To examine t…	science; machine learning	20	Tolsgaard, Martin G; Boscardin, Christy K; Park, Yoon Soo; Cuddy, Monica M; Sebok-Syer, Stefanie S	2020	Adv Health Sci Educ	Review	Definitive journal list
10.1111/j.1365-2923.2012.04350.x	Adoption of computer-assisted learning in medical education: the educators' perspective	Medical Education 2012: 46: 10631073 CONTEXT Computer-assisted learning (CAL) in medical education has been shown to be effective in the achievement of learning outcomes, but requires the input of significant resources and development time. This study examines the key elements and processes that led to the widespread adoption of a CAL program in undergraduate medical education, the Computer-assis…		20	Schifferdecker, Karen E; Berman, Norm B; Fall, Leslie H; Fischer, Martin R	2012	Med Educ	Article	Definitive journal list
10.1046/j.1525-1497.2001.016007464.x	The computer-based lecture	Advancing computer technology, cost-containment pressures, and desire to make innovative improvements In medical education argue for moving learning resources to the computer. A reasonable target for such a strategy is the traditional clinical lecture. The purpose of the lecture, the advantages and disadvantages of "live" versus computer-based lectures, and the technical options In computerizing …	computer assisted instruction; clerkship	20	Wofford, Mm; Spickard, Aw; Wofford, Jl	2001	J Gen Intern Med	Review	Information retrieval
10.1080/10872981.2023.2220920	ChatGPT in medical school: how successful is AI in progress testing?	Background: As generative artificial intelligence (AI), ChatGPT provides easy access to a wide range of information, including factual knowledge in the field of medicine. Given that knowledge acquisition is a basic determinant of physicians_ performance, teaching and testing different levels of medical knowledge is a central task of medical schools. To measure the factual knowledge level of the C…	learning; machine learning; progress test	20	Friederichs, Hendrik; Friederichs, Wolf Jonas; März, Maren	2023	Med Educ Online	Article	Definitive journal list
10.3389/frai.2022.1011524	Knowledge, attitude, and practice of artificial intelligence among doctors and medical students in Syria: A cross-sectional online survey	Artificial intelligence has been prevalent recently as its use in the medical field is noticed to be increased. However, middle east countries like Syria are deficient in multiple AI implementation methods in the field of medicine. So, holding these AI implementation methods in the medical field is necessary, which may be incredibly beneficial for making diagnosis more accessible and help in the …	attitude; doctor; knowledge; clinical practice	20	Swed, Sarya; Alibrahim, Hidar; Elkalagi, Nashaat Kamal Hamdy; Nasif, Mohamad Nour; Rais, Mohammed Amir; Nashwan, Abdulqadir J; Aljabali, Ahmed; Elsayed, Mohamed; Sawaf, Bisher; Albuni, Mhd Kutaiba; Battikh, Elias; Elsharif, Leena Abdelwahab Mohamed; Ahmed, Safaa Mohamed Alsharief; Ahmed, Eman Mohammed Sharif; Othman, Zain Alabdeen; Alsaleh, Ahmad; Shoib, Sheikh	2022	Frontier Artif Intell	Article	Information retrieval
10.1080/01421590801972471	Critical analysis of a computer-assisted tutorial on ECG interpretation and its ability to determine competency	Background: We developed a computer-based tutorial and a posttest on ECG interpretation for training residents and determining competency. Methods: Forty residents, 6 cardiology fellows, and 4 experienced physicians participated. The tutorial emphasized recognition and understanding of abnormal ECG features. Active learning was promoted by asking questions prior to the discussion of ECGs. Interac…		20	Burke, Jf; Gnall, E; Umrudden, Z; Kyaw, M; Schick, Pk	2008	Med Teach	Article	Definitive journal list
10.1016/j.acra.2021.03.023	The Evolving Importance of Artificial Intelligence and Radiology in Medical Trainee Education	Radiology education is understood to be an important component of medical school and resident training, yet lacks a standardization of instruction. The lack of uniformity in both how radiology is taught and learned has afforded opportunities for new technologies to intervene. Now with the integration of artificial intelligence within medicine, it is likely that the current medical trainee curricu…	radiology	19	Fischetti, Chanel; Bhatter, Param; Frisch, Emily; Sidhu, Amreet; Helmy, Mohammad; Lungren, Matt; Duhaime, Erik	2022	Acad Radiol	Article	Information retrieval
10.1016/j.ejrad.2013.01.010	Integration of interactive three-dimensional image post-processing software into undergraduate radiology education effectively improves diagnostic skills and visual-spatial ability	Purpose: Integrating interactive three-dimensional post-processing software into undergraduate radiology teaching might be a promising approach to synergistically improve both visual-spatial ability and radiological skills, thereby reducing students' deficiencies in image interpretation. The purpose of this study was to test our hypothesis that a hands-on radiology course for medical students usi…	undergraduate education; radiology; visual-spatial ability	19	Rengier, Fabian; Haefner, Matthias F; Unterhinninghofen, Roland; Nawrotzki, Ralph; Kirsch, Joachim; Kauczor, Hans-Ulrich; Giesel, Frederik L	2013	Eur J Radiol	Article	Information retrieval
10.1136/bmjhci-2021-100480	Machine learning in medical education: A survey of the experiences and opinions of medical students in Ireland	[No abstract available]	machine learning	19	Blease, Charlotte; Kharko, Anna; Bernstein, Michael; Bradley, Colin; Houston, Muiris; Walsh, Ian; Hägglund, Maria; Desroches, Catherine; Mandl, Kenneth D	2022	Bmj Heal Care Inf	Article	Information retrieval
10.2147/AMEP.S368519	Undergraduate Medical Students_ and Interns_ Knowledge and Perception of Artificial Intelligence in Medicine	Purpose: Artificial intelligence (AI) is playing an increasingly important role in healthcare and health professions education. This study explored medical students_ and interns_ knowledge of artificial intelligence (AI), perceptions of the role of AI in medicine, and preferences around the teaching of AI competencies. Methods: In this cross-sectional study, the authors used a previously validate…	health care; machine learning	19	Jha, Nisha; Shankar, Pathiyil Ravi; Al-Betar, Mohammed Azmi; Mukhia, Rupesh; Hada, Kabita; Palaian, Subish	2022	Adv Med Edu Pract	Article	Definitive journal list
10.2196/33390	Health Care Students' Perspectives on Artificial Intelligence: Countrywide Survey in Canada	Background: Artificial intelligence (AI) is no longer a futuristic concept; it is increasingly being integrated into health care. As studies on attitudes toward AI have primarily focused on physicians, there is a need to assess the perspectives of students across health care disciplines to inform future curriculum development. Objective: This study aims to explore and identify gaps in the knowled…	educational alliance; curriculum	19	Teng, Minnie; Singla, Rohit; Yau, Olivia; Lamoureux, Daniel; Gupta, Aurinjoy; Hu, Zoe; Hu, Ricky; Aissiou, Amira; Eaton, Shane; Hamm, Camille; Hu, Sophie; Kelly, Dayton; Macmillan, Kathleen M; Malik, Shamir; Mazzoli, Vienna; Teng, Yu-Wen; Laricheva, Maria; Jarus, Tal; Field, Thalia S	2022	Jmir Med Educ	Review	Information retrieval
10.1055/s-0038-1628135	Challenges and perspectives of computer-assisted instruction in medical education: Lessons learned from seven years of experience with the CAMPUS system	Objective: In this paper we discuss solutions to the problem that medical teachers and students do not use modern computer-assisted instruction systems in medical education as much as expected by their developers. Methods: As an example for a modern problem-based CAI system we introduce the CAMPUS shell system for case-based training in medicine. Results: CAMPUS has received several awards and po…	computer assisted instruction; problem based learning	19	Haag, Martin; Singer, R; Bauch, M; Heid, J; Hess, F; Leven, Fj	2007	Methods Inf Med	Article	Information retrieval
10.1002/ase.1795	The Role of Anatomy Computer-Assisted Learning on Spatial Abilities of Medical Students	Currently, medical education context poses different challenges to anatomy, contributing to the introduction of new pedagogical approaches, such as computer-assisted learning (CAL). This approach provides insight into students' learning profiles and skills that enhance anatomy knowledge acquisition. To understand the influence of anatomy CAL on spatial abilities, a study was conducted. A total of…	gross anatomy; undergraduate education; learning profile; computer assisted learning; computer assisted learning; learning analytics	18	Guimaraes, Bruno; Firmino-Machado, Joao; Tsisar, Stanislav; Viana, Benedita; Pinto-Sousa, Marco; Vieira-Marques, Pedro; Cruz-Correia, Ricardo; Ferreira, Maria Amelia	2019	Anat Sci Educ	Article	Definitive journal list
10.1016/S0022-5347(05)64308-X	A computer assisted surgical trainer for transurethral resection of the prostate	Purpose: We developed a realistic and reusable computer assisted surgical training system for transurethral resection of the prostate. Materials and Methods: A disposable prostate model is housed in a model abdomen. A software program that provides a 3-dimensional (D) illustration of the prostate model was developed. Resectoscope position with reference to the model is tracked by infrared emittin…	prostate	18	Kumar, Pvs; Gomes, Mpsf; Davies, Bl; Timoney, Ag	2002	J Urology	Article	Information retrieval
10.1186/s12909-022-03898-3	Analysis of the effect of an artificial intelligence chatbot educational program on non-face-to-face classes: a quasi-experimental study	BackgroundEducation and training are needed for nursing students using artificial intelligence-based educational programs. However, few studies have assessed the effect of using chatbots in nursing education. ObjectivesThis study aimed to develop and examine the effect of an artificial intelligence chatbot educational program for promoting nursing skills related to electronic fetal monitoring in …	nursing education; clinical reasoning	18	Han, Jeong-Won; Park, Junhee; Lee, Hanna	2022	Bmc Med Educ	Article	Definitive journal list
10.1016/j.jsurg.2012.11.009	Computer-Assisted Orthopedic Training System for Fracture Fixation	BACKGROUND: Surgical training has been greatly affected by the challenges of reduced training opportunities, shortened working hours, and financial pressures. There is an increased need for the use of training system in developing psychomotor skills of the surgical trainee. AIMS: To develop the training system for fracture fixation and validate its effectiveness in a cohort of junior orthopedic t…	training system; fracture fixation; computer navigation; simulation	18	Rambani, Rohit; Viant, Warren; Ward, James; Mohsen, Amma	2013	J Surg Educ	Article	Definitive journal list
10.2196/35587	Needs, Challenges, and Applications of Artificial Intelligence in Medical Education Curriculum	Artificial intelligence (AI) is on course to become a mainstay in the patient__ room, physician__ office, and the surgical suite. Current advancements in health care technology might put future physicians in an insufficiently equipped position to deal with the advancements and challenges brought about by AI and machine learning solutions. Physicians will be tasked regularly with clinical decision…		18	Grunhut, Joel; Marques, Oge; Wyatt, Adam Tm	2022	Jmir Med Educ	Article	Information retrieval
10.3414/ME9309	Use of diagnostic decision support systems in medical education	Background: Diagnostic decision support systems are designed to assist physicians with making diagnoses. This article illustrates some of the issues that will be faced as diagnostic decision support systems become used in medical education. Objectives: The objectives of this article are to examine 1) the skills that are needed to properly use these programs as part of the students' clinical exper…	clinical competence; computer simulation; computer assisted diagnosis; expert system	18	Berner, Es; Mcgowan, Jj	2010	Methods Inf Med	Article	Information retrieval
10.1186/s13244-020-00932-0	Artificial intelligence-based education assists medical students' interpretation of hip fracture	BackgroundWith recent transformations in medical education, the integration of technology to improve medical students' abilities has become feasible. Artificial intelligence (AI) has impacted several aspects of healthcare. However, few studies have focused on medical education. We performed an AI-assisted education study and confirmed that AI can accelerate trainees' medical image learning.Materi…	image analysis; deep learning; fracture; personalized education	17	Cheng, Chi-Tung; Chen, Chih-Chi; Fu, Chih-Yuan; Chaou, Chung-Hsien; Wu, Yu-Tung; Hsu, Chih-Po; Chang, Chih-Chen; Chung, I-Fang; Hsieh, Chi-Hsun; Hsieh, Ming-Ju; Liao, Chien-Hung	2020	Insights Imaging	Article	Information retrieval
10.1080/0142159X.2023.2180340	The fundamentals of artificial intelligence in medical education research: AMEE Guide No. 156	The use of Artificial Intelligence (AI) in medical education has the potential to facilitate complicated tasks and improve efficiency. For example, AI could help automate assessment of written responses, or provide feedback on medical image interpretations with excellent reliability. While applications of AI in learning, instruction, and assessment are growing, further exploration is still requir…	machine learning; big data; assessment	17	Tolsgaard, Martin G; Pusic, Martin V; Sebok-Syer, Stefanie S; Gin, Brian; Svendsen, Morten Bo; Syer, Mark D; Brydges, Ryan; Cuddy, Monica M; Boscardin, Christy K	2023	Med Teach	Article	Definitive journal list
10.3390/healthcare9101278	AI for Doctors-A Course to Educate Medical Professionals in Artificial Intelligence for Medical Imaging	Successful adoption of artificial intelligence (AI) in medical imaging requires medical professionals to understand underlying principles and techniques. However, educational offerings tailored to the need of medical professionals are scarce. To fill this gap, we created the course "AI for Doctors: Medical Imaging ". An analysis of participants' opinions on AI and self-perceived skills rated on a…	image analysis; machine learning; continuing education	17	Hedderich, Dennis M; Keicher, Matthias; Wiestler, Benedikt; Gruber, Martin J; Burwinkel, Hendrik; Hinterwimmer, Florian; Czempiel, Tobias; Spiro, Judith E; Pinto Dos Santos, Daniel; Heim, Dominik; Zimmer, Claus; Rueckert, Daniel; Kirschke, Jan S; Navab, Nassir	2021	Healthcare-Basel	Article	Information retrieval
10.3390/healthcare10040723	Medical Students' Perceptions towards Digitization and Artificial Intelligence: A Mixed-Methods Study	Digital technologies in health care, including artificial intelligence (AI) and robotics, constantly increase. The aim of this study was to explore attitudes of 2020 medical students' generation towards various aspects of eHealth technologies with the focus on AI using an exploratory sequential mixed-method analysis. Data from semi-structured interviews with 28 students from five medical facultie…	perception	17	Gillissen, Adrian; Kochanek, Tonja; Zupanic, Michaela; Ehlers, Jan	2022	Healthcare-Basel	Article	Information retrieval
10.1590/2359-3997000000118	Effectiveness of a serious game for medical education on insulin therapy: a pilot study	Objective: We report the preliminary assessment of InsuOnline (c), a serious game designed for medical education on insulin therapy. Materials and methods: We conducted a pilot study with 41 undergraduate medical students and Internal Medicine residents to assess the educational effectiveness of InsuOnline (c), as compared to a traditional educational activity (lecture, cases discussion). Knowled…	video games; insulin; diabetes mellitus; computer assisted instruction	17	Diehl, Leandro A; Gordan, Pedro A; Esteves, Roberto Z; Coelho, Izabel C M M	2015	Arch Endocrin Metab	Article	Information retrieval
10.1016/j.neuchi.2016.08.004	From stereoscopic recording to virtual reality headsets: Designing a new way to learn surgery	Objective. - To improve surgical practice, there are several different approaches to simulation. Due to wearable technologies, recording 3D movies is now easy. The development of a virtual reality headset allows imagining a different way of watching these videos: using dedicated software to increase interactivity in a 3D immersive experience. The objective was to record 3D movies via a main surge…	educational technology; simulation training; computer assisted instruction; general surgery	17	Ros, M; Trives, J -V; Lonjon, N	2017	Neurochirurgie	Article	Information retrieval
10.1097/ACM.0000000000004963	Competencies for the Use of Artificial Intelligence-Based Tools by Health Care Professionals	PurposeThe expanded use of clinical tools that incorporate artificial intelligence (AI) methods has generated calls for specific competencies for effective and ethical use. This qualitative study used expert interviews to define AI-related clinical competencies for health care professionals. MethodIn 2021, a multidisciplinary team interviewed 15 experts in the use of AI-based tools in health care…		17	Russell, Regina G; Lovett Novak, Laurie; Patel, Mehool; Garvey, Kim V; Craig, Kelly Jean Thomas; Jackson, Gretchen P; Moore, Don; Miller, Bonnie M	2023	Acad Med	Article	Definitive journal list
10.1186/s12909-022-03410-x	The effectiveness of using virtual patient educational tools to improve medical students_ clinical reasoning skills: a systematic review	Background: Use of virtual patient educational tools could fill the current gap in the teaching of clinical reasoning skills. However, there is a limited understanding of their effectiveness. The aim of this study was to synthesise the evidence to understand the effectiveness of virtual patient tools aimed at improving undergraduate medical students_ clinical reasoning skills. Methods: We searche…	decision making; clinical reasoning; clinical practice; computer simulation; computer assisted instruction; educational technology; review; virtual patient	17	Plackett, Ruth; Kassianos, Angelos P; Mylan, Sophie; Kambouri, Maria; Raine, Rosalind; Sheringham, Jessica	2022	Bmc Med Educ	Review	Definitive journal list
10.3352/jeehp.2019.16.7	An expert-led and artificial intelligence system-assisted tutoring course to improve the confidence of Chinese medical interns in suturing and ligature skills: A prospective pilot study	Purpose: Lack of confidence in suturing/ligature skills due to insufficient practice and assessments is common among novice Chinese medical interns. This study aimed to improve the skill acquisition of medical interns through a new intervention program. Methods: In addition to regular clinical training, expert-led or expert-led plus artificial intelligence (AI) system tutoring courses were implem…		17	Yang, Ying-Ying; Shulruf, Boaz	2019	J Edu Eval Health Prof	Article	Information retrieval
10.1097/ACM.0b013e3182541286	Revisiting Cognitive and Learning Styles in Computer-Assisted Instruction: Not So Useful After All	In a previous systematic review, the author proposed that adaptation to learners' cognitive and learning styles (CLSs) could improve the efficiency of computer-assisted instruction (CAI). In the present article, he questions that proposition, arguing that CLSs do not make a substantive difference in CAI. To support this argument, the author performed an updated systematic literature search, poole…		16	Cook, David A	2012	Acad Med	Review	Definitive journal list
10.1016/j.radi.2021.07.022	Artificial intelligence: The opinions of radiographers and radiation therapists in Ireland	Introduction: Implementation of Artificial Intelligence (AI) into medical imaging is much debated. Diagnostic Radiographers (DRs) and Radiation Therapists (RTTs) are at the forefront of this technological leap, thus an understanding of their views, in particular changes to their current roles, is key to safe, optimal implementation. Methods: An online survey was designed, including themes: role c…	image analysis	16	Ryan, M-L; O'donovan, T; Mcnulty, Jp	2021	Radiography	Article	Information retrieval
10.1097/PEC.0b013e31816ecb5c	Evaluating computer-assisted learning for common pediatric emergency procedures	Objective: To develop a computer-assisted learning (CAL) model and evaluate its effectiveness in improving medical trainees' knowledge of pediatric emergency procedures. Methods: Three common pediatric emergency procedures were selected: laceration repair, splinting of fractures, and lumbar puncture. Web-based computerized tutorials were developed using digital images, short video clips, and inst…	computer assisted learning; procedures	16	Ricks, Christina; Ratnapalan, Savithiri; Jain, Shauna; Tait, Gordon	2008	Pediatr Emerg Care	Article	Information retrieval
10.1023/A:1009881605391	Maintaining the Characteristics of Effective Clinical Teachers in Computer Assisted Learning Environments	There has been a growing trend in medical education to integrate the use of computers into the undergraduate medical curriculum. While it seems intuitively obvious that personal computers and the Internet can be useful learning tools, it is not clear that the perceived advantages of Computer Assisted Instruction (CAI) are warranted. One problem is that computers are too often used in CAI simply a…	computer assisted learning; information technology; pedagogy	16	Eva, Kevin W; Macdonald, Ronald D; Rodenburg, Dirk; Regehr, Glenn	2000	Adv Health Sci Educ	Review	Definitive journal list
10.1227/neu.0000000000002632	Performance of ChatGPT and GPT-4 on Neurosurgery Written Board Examinations	BACKGROUND AND OBJECTIVES: Interest surrounding generative large language models (LLMs) has rapidly grown. Although ChatGPT (GPT-3.5), a general LLM, has shown near-passing performance on medical student board examinations, the performance of ChatGPT or its successor GPT-4 on specialized examinations and the factors affecting accuracy remain unclear. This study aims to assess the performance of C…	neurosurgery; surgical training; residency training; large language model; chatGPT; generative pre-trained transformer	15	Ali, Rohaid; Tang, Oliver Y; Connolly, Ian D; Sullivan, Patricia L Zadnik; Shin, John H; Fridley, Jared S; Asaad, Wael F; Cielo, Deus; Oyelese, Adetokunbo A; Doberstein, Curtis E; Gokaslan, Ziya L; Telfeian, Albert E	2023	Neurosurgery	Article	Information retrieval
10.1167/tvst.10.7.14	Impact of Artificial Intelligence on Medical Education in Ophthalmology	Clinical care in ophthalmology is rapidly evolving as artificial intelligence (AI) algorithms are being developed. The medical community and national and federal regulatory bodies are recognizing the importance of adapting to AI. However, there is a gap in physicians' understanding of AI and its implications regarding its potential use in clinical care, and there are limited resources and establi…	curriculum	15	Valikodath, Nita G; Cole, Emily; Ting, Daniel S W; Campbell, J Peter; Pasquale, Louis R; Chiang, Michael F; Chan, R V Paul	2021	Transl Vis Sci Techn	Article	Information retrieval
10.1002/lary.26040	Motivation in Computer-Assisted Instruction	Objectives/Hypothesis: Computer-aided instruction (CAI) is defined as instruction in which computers play a central role as the means of information delivery and direct interaction with learners. Computer-aided instruction has become mainstream in medical school curricula. For example, a three-dimensional (3D) computer module of the larynx has been created to teach laryngeal anatomy. Although the…	motivation	15	Hu, Amanda; Shewokis, Patricia A; Ting, Kimberly; Fung, Kevin	2016	Laryngoscope	Review	Information retrieval
10.1177/20552076211038151	Qualitative exploration of digital chatbot use in medical education: A pilot study	Purpose During the coronavirus disease 2019 pandemic, face-to-face teaching has been severely disrupted and limited for medical students internationally. This study explores the views of medical students and academic medical staff regarding the suitability and limitations, of a bespoke chatbot tool to support medical education. Methods Five focus groups, with a total of 16 participants, were recr…	digital health; machine learning	15	Kaur, Anjuli; Singh, Sid; Chandan, Joht S; Robbins, Tim; Patel, Vinod	2021	Digit Health	Article	Information retrieval
10.4415/ANN_21_01_01	COVID-19 and digital competencies among young physicians: are we (really) ready for the new era? A national survey of the Italian Young Medical Doctors Association	Background. Digital health (DH) is nowadays fundamental for physicians. Despite the improvement of information and communications technology (ICT), Italian medical doctors' (MDs) education system seems inadequate in this area. Moreover, due to the COVID-19 pandemic, societies are waking up to their limitations. The aim of this paper is to analyze the Italian status quo in DH. Methods. The Italian…	information technology; innovation; digital health	15	Casa, Calogero; Marotta, Claudia; Di Pumpo, Marcello; Cozzolino, Armando; D'aviero, Andrea; Frisicale, Emanuela Maria; Silenzi, Andrea; Gabbrielli, Francesco; Bertinato, Luigi; Brusaferro, Silvio	2021	Ann I Super Sanita	Article	Information retrieval
10.1007/s11423-021-10003-w	The Effects of an Immersive Virtual Reality Application in First Person Point-of-View (IVRA-FPV) on The Learning and Generalized Performance of a Lumbar Puncture Medical Procedure	Medical procedures require skilled reliability, precision, and efficiency. One way in which techniques could be taught to address these requirements is through immersive tutorials in virtual reality (VR), that employ a 3D video (filmed from the first-person point-of-view [FPV]), which is then displayed through an immersive VR application (IVRA-FPV). The present study assessed the pedagogical valu…	computer assisted instruction; educational technology; lumbar puncture; simulation training; surgical training; virtual reality	15	Ros, Maxime; Neuwirth, Lorenz S; Ng, Sam; Debien, Blaise; Molinari, Nicolas; Gatto, Franck; Lonjon, Nicolas	2021	Educ Technol Res Dev	RCT	Information retrieval
10.1016/j.jsurg.2021.09.012	Artificial Intelligence and Surgical Education: A Systematic Scoping Review of Interventions	OBJECTIVE: To synthesize peer-reviewed evidence related to the use of artificial intelligence (AI) in surgical education DESIGN: We conducted and reported a scoping review according to the standards outlined in the Preferred Reporting Items for Systematic Reviews and Meta-Analysis with extension for Scoping Reviews guideline and the fourth edition of the Joanna Briggs Institute Reviewer's Manual.…	machine learning; surgery; surgical training	15	Kirubarajan, Abirami; Young, Dylan; Khan, Shawn; Crasto, Noelle; Sobel, Mara; Sussman, Dafna	2022	J Surg Educ	Review	Definitive journal list
10.1097/MEJ.0b013e32832b6375	Comparison of traditional and interactive teaching methods in a UK emergency department	[No abstract available]	computer assisted learning; computer assisted learning; interactive	15	Armstrong, Peter; Elliott, Tim; Ronald, Julie; Paterson, Brodie	2009	Eur J Emerg Med	Article	Information retrieval
10.1016/j.jbi.2015.06.004	Using natural language processing to provide personalized learning opportunities from trainee clinical notes	Objective: Assessment of medical trainee learning through pre-defined competencies is now commonplace in schools of medicine. We describe a novel electronic advisor system using natural language processing (NLP) to identify two geriatric medicine competencies from medical student clinical notes in the electronic medical record: advance directives (AD) and altered mental status (AMS). Materials an…	natural language processing; decision support	14	Denny, Joshua C; Spickard, Anderson; Speltz, Peter J, Iii; Porier, Renee; Rosenstiel, Donna E; Powers, James S	2015	J Biomed Inform	Review	Information retrieval
10.2196/jmir.2593	A Framework for Different Levels of Integration of Computational Models Into Web-Based Virtual Patients	Background: Virtual patients are increasingly common tools used in health care education to foster learning of clinical reasoning skills. One potential way to expand their functionality is to augment virtual patients' interactivity by enriching them with computational models of physiological and pathological processes. Objective: The primary goal of this paper was to propose a conceptual framewor…	computer simulation; computer assisted instruction; information technology	14	Kononowicz, Andrzej A; Narracott, Andrew J; Manini, Simone; Bayley, Martin J; Lawford, Patricia V; Mccormack, Keith; Zary, Nabil	2014	J Med Internet Res	Article	Information retrieval
10.1080/01421590220145806	Development and evaluation of a computer-assisted learning module on glomerulonephritis for medical students	An interactive computer-assisted learning (CAL) module on glomerulonephritis, previously identified by fourth-year medical students as a difficult topic, was developed. The module comprised background material, case studies, graphics, animations, video and supporting quizzes with feedback. The impact of the module on student learning was evaluated by comparing the performance of two matched group…		14	Velan, Gm; Killen, Mt; Dziegielewski, M; Kumar, Rk	2002	Med Teach	Article	Definitive journal list
10.1111/j.1365-2753.2011.01720.x	Robot decisions: on the importance of virtuous judgment in clinical decision making	Rationale, aims and objectives The aim of this article is to argue for the necessity of emotional professional virtues in the understanding of good clinical practice. This understanding is required for a proper balance of capacities in medical education and further education of physicians. For this reason an ideal physician, incarnating the required virtues, skills and knowledge is compared with …	professionalism	14	Gelhaus, Petra	2011	J Eval Clin Pract	Article	Information retrieval
10.2196/48254	Assessing Health Students' Attitudes and Usage of ChatGPT in Jordan: Validation Study	Background: ChatGPT is a conversational large language model that has the potential to revolutionize knowledge acquisition. However, the impact of this technology on the quality of education is still unknown considering the risks and concerns surrounding ChatGPT use. Therefore, it is necessary to assess the usability and acceptability of this promising tool. As an innovative technology, the inten…	health care; knowledge; machine learning; opinion; survey	14	Sallam, Malik; Salim, Nesreen A; Barakat, Muna; Al-Mahzoum, Kholoud; Al-Tammemi, Ala'a B; Malaeb, Diana; Hallit, Rabih; Hallit, Souheil	2023	Jmir Med Educ	Article	Information retrieval
10.2196/28750	Identity Threats as a Reason for Resistance to Artificial Intelligence: Survey Study With Medical Students and Professionals	Background: Information systems based on artificial intelligence (AI) have increasingly spurred controversies among medical professionals as they start to outperform medical experts in tasks that previously required complex human reasoning. Prior research in other contexts has shown that such a technological disruption can result in professional identity threats and provoke negative attitudes and…	professional identity; survey	14	Jussupow, Ekaterina; Spohrer, Kai; Heinzl, Armin	2022	Jmir Form Res	Article	Information retrieval
10.1590/0100-3984.2019.0101	Impact of artificial intelligence on the choice of radiology as a specialty by medical students from the city of são paulo; [Impacto da inteligência artificial na escolha de radiologia como especialidade médica por estudantes de medicina da cidade de são paulo]	Objective: To evaluate the impact of artificial intelligence (AI) on undergraduate medical students_ choice of radiology as a specialty. Materials and Methods: In February 2019, an anonymous online survey was sent to medical students. The research contemplated questions on how much students think they know about AI technologies, how much AI discourages them from choosing radiology as a specialty,…	radiology; specialty	14	Brandes, Gabriela Irene Garcia; D__ppolito, Giuseppe; Azzolini, Anderson Gusatti; Meirelles, Gustavo	2020	Radiol Bras	Article	Information retrieval
10.1080/15265161.2023.2233358	Ethics Education for Healthcare Professionals in the Era of chatGPT and Other Large Language Models: Do We Still Need It?	In this paper, we contend with whether we still need traditional ethics education as part of healthcare professional training given the abilities of chatGPT (generative pre-trained transformer) and other large language models (LLM). We reflect on common programmatic goals to assess the current strengths and limitations of LLMs in helping to build ethics competencies among future clinicians. Throu…	chatGPT; bioethics	13	Rahimzadeh, Vasiliki; Kostick-Quenet, Kristin; Barby, Jennifer Blumenthal; Mcguire, Amy L	2023	Am J Bioethics	Article	Information retrieval
10.1007/s00276-019-02248-1	Application of three-dimensional reconstruction and printing as an elective course for undergraduate medical students: an exploratory trial	Background Medical three-dimensional (3D) digital reconstruction and printing have become common tools in medicine, but few undergraduate medical students understand its whole process and teaching and clinical application. Therefore, we designed an elective course of 3D reconstruction and printing for students and studied its significance and practicability. Methods Thirty undergraduate medical s…	undergraduate education; 3d model; 3d model	13	Zhang, Xiaoqin; Xu, Zhou; Tan, Liwen; Li, Ying; Liu, Li; Chen, Na; Zhang, Shaoxiang; Lamers, Wouter H; Wu, Chunling; Wu, Yi	2019	Surg Radiol Anat	Article	Information retrieval
10.1197/j.aem.2006.10.105	Embedding medical student computer tutorials into a busy emergency department	Objectives: To explore medical students' use of computer tutorials embedded in a busy clinical setting; to demonstrate that such tutorials can increase knowledge gain over and above that attributable to the clinical rotation itself. Methods: Six tutorials were installed on a computer placed in a central area in an emergency department. Each tutorial was made up of between 33 and 85 screens of inf…	computer assisted instruction; emergency medical service; undergraduate education	13	Pusic, Martin V; Pachev, George S; Macdonald, Wendy A	2007	Acad Emerg Med	RCT	Information retrieval
10.1097/ACM.0000000000005439	ChatGPT and Generative Artificial Intelligence for Medical Education: Potential Impact and Opportunity	ChatGPT has ushered in a new era of artificial intelligence (AI) that already has significant consequences for many industries, including health care and education. Generative AI tools, such as ChatGPT, refer to AI that is designed to create or generate new content, such as text, images, or music, from their trained parameters. With free access online and an easy-to-use conversational interface, …		13	Boscardin, Christy K; Gin, Brian; Golde, Polo Black; Hauer, Karen E	2024	Acad Med	Review	Definitive journal list
10.1002/ase.2113	Assessing the difference in learning gain between a mixed reality application and drawing screencasts in neuroanatomy	Augmented, mixed, and virtual reality applications and content have surged into the higher education arena, thereby allowing institutions to engage in research and development projects to better understand their efficacy within curricula. However, despite the increasing interest, there remains a lack of robust empirical evidence to justify the mainstream acceptance of this approach as an effectiv…	anatomy education; computer assisted instruction; anatomy education; gross anatomy; neuroanatomy; neuroscience	13	Pickering, James D; Panagiotis, Antoniou; Ntakakis, Georgios; Athanassiou, Alkinoos; Babatsikos, Emmanouil; Bamidis, Panagiotis D	2022	Anat Sci Educ	RCT	Definitive journal list
10.1148/ryai.220074	The Cases for and against Artificial Intelligence in the Medical School Curriculum	Although artificial intelligence (AI) has immense potential to shape the future of medicine, its place in undergraduate medical education currently is unclear. Numerous arguments exist both for and against including AI in the medical school curriculum. AI likely will affect all medical specialties, perhaps radiology more so than any other. The purpose of this article is to present a balanced pers…	radiology	13	Ngo, Brandon; Nguyen, Diep; Vansonnenberg, Eric	2022	Radiology: Art Int	Article	Information retrieval
10.1002/1096-9896(2000)9999:9999<::AID-PATH655>3.0.CO;2-P	Medical student appraisal of interactive computer-assisted learning programs embedded in a general pathology course	Computer-assisted learning programs (CALs) were embedded in a course on general pathology for medical students at the University of Edinburgh Medical School. Students' reactions to the programs were evaluated. Students completed written questionnaires and were interviewed and observed as they used the CALs. Students liked the CALs and felt that they were integrated with other parts of their teach…	computer assisted learning; computer assisted learning; evaluation; pathology	13	Reid, William A; Harvey, Jen; Watson, Gordon R; Luqmani, Raashid; Harkin, Patrick J R; Arends, Mark J	2000	J Pathol	Article	Information retrieval
10.1002/ase.1303	Computer-assisted learning in anatomy at the International Medical School in Debrecen, Hungary: A preliminary report	The University of Debrecen's Faculty of Medicine has an international, multilingual student population with anatomy courses taught in English to all but Hungarian students. An elective computer-assisted gross anatomy course, the Computer Human Anatomy (CHA), has been taught in English at the Anatomy Department since 2008. This course focuses on an introduction to anatomical digital images along w…	gross anatomy; computer assisted learning; computer assisted learning; problem based learning; anatomy; curriculum	12	Kish, Gary; Cook, Samuel A; Kis, Greta	2013	Anat Sci Educ	Article	Definitive journal list
10.2310/7070.2002.21057	Internet-based otolaryngology case discussions for medical students	Background: A computer-supported interactive learning environment provides a mechanism whereby medical students at different locations can collaborate to develop an understanding of common otolaryngologic problems as exemplified by cases developed according to the University of Toronto's problem-based learning case guidelines. Objective: To see if content knowledge can be acquired as quickly and …	computer assisted learning	12	Carr, Mm; Hewitt, J; Scardamalia, M; Reznick, Rk	2002	J Otolaryngol	Article	Information retrieval
10.1186/1472-6920-14-36	Use of a virtual world computer environment for international distance education: lessons from a pilot project using Second Life	Virtual worlds (VWs), in which participants navigate as avatars through three- dimensional, computer-generated, realistic-looking environments, are emerging as important new technologies for distance health education. However, there is relatively little documented experience using VWs for international healthcare training. The Geneva Foundation for Medical Education and Research (GFMER) conducted…	continuing education; computer assisted instruction; computer assisted instruction; distance education; computer simulation	12	Schoonheim, Marloes; Heyden, Robin; Wiecha, John M	2014	Bmc Med Educ	Article	Definitive journal list
10.1016/j.amjsurg.2021.09.034	Use of artificial intelligence for gender bias analysis in letters of recommendation for general surgery residency candidates	Background: Letters of recommendation (LoRs) play an important role in resident selection. Author language varies implicitly toward male and female applicants. We examined gender bias in LoRs written for surgical residency candidates across three decades at one institution. Methods: Retrospective analysis of LoRs written for general surgery residency candidates between 1980 and 2011 using artific…	gender; graduate education	12	Sarraf, Daniel; Vasiliu, Vlad; Imberman, Ben; Lindeman, Brenessa	2021	Am J Surg	Article	Information retrieval
10.1097/ACM.0000000000004153	Using Natural Language Processing to Automatically Assess Feedback Quality: Findings From 3 Surgical Residencies	Purpose Learning is markedly improved with high-quality feedback, yet assuring the quality of feedback is difficult to achieve at scale. Natural language processing (NLP) algorithms may be useful in this context as they can automatically classify large volumes of narrative data. However, it is unknown if NLP models can accurately evaluate surgical trainee feedback. This study evaluated which NLP …		12	Otles, Erkin; Kendrick, Daniel E; Solano, Quintin P; Schuller, Mary; Ahle, Samantha L; Eskender, Mickyas H; Carnes, Emily; George, Brian C	2021	Acad Med	Article	Definitive journal list
10.1007/s11548-019-01977-3	Machine learning methods for automated technical skills assessment with instructional feedback in ultrasound-guided interventions	Objective Currently, there is a worldwide shift toward competency-based medical education. This necessitates the use of automated skills assessment methods during self-guided interventions training. Making assessment methods that are transparent and configurable will allow assessment to be interpreted into instructional feedback. The purpose of this work is to develop and validate skills assessme…	simulation training; objective assessment	12	Holden, Matthew S; Xia, Sean; Lia, Hillary; Keri, Zsuzsanna; Bell, Colin; Patterson, Lindsey; Ungi, Tamas; Fichtinger, Gabor	2019	Int J Comput Ass Rad	Article	Information retrieval
10.1111/bjh.18343	Integrating artificial intelligence into haematology training and practice: Opportunities, threats and proposed solutions	There remains a limited emphasis on the use beyond the research domain of artificial intelligence (AI) in haematology and it does not feature significantly in postgraduate medical education and training. This perspective article considers recent developments in the field of AI research in haematology and anticipates the potential benefits and risks associated with its deeper integration into the …	decision support; machine learning	12	Chai, Shang Yuin; Hayat, Amjad; Flaherty, Gerard Thomas	2022	Br J Haematol	Article	Information retrieval
10.2196/34973	Readiness to Embrace Artificial Intelligence Among Medical Doctors and Students: Questionnaire-Based Study	Background: Similar to understanding how blood pressure is measured by a sphygmomanometer, physicians will soon have to understand how an artificial intelligence-based application has come to the conclusion that a patient has hypertension, diabetes, or cancer. Although there are an increasing number of use cases where artificial intelligence is or can be applied to improve medical outcomes, the e…	health care; survey	12	Boillat, Thomas; Nawaz, Faisal A; Rivas, Homero	2022	Jmir Med Educ	Article	Information retrieval
10.1007/s11548-008-0251-4	An interactive 3D framework for anatomical education	Object: This paper presents a 3D framework for Anatomy teaching. We are mainly concerned with the proper understanding of human anatomical 3D structures. Materials and methods: The main idea of our approach is taking an electronic book such as Henry Gray's Anatomy of the human body, and a set of 3D models properly labeled, and constructing the correct linking that allows users to perform mutual s…		12	Vázquez, Pere-Pau; Götzelmann, Timo; Hartmann, Knut; Nürnberger, Andreas	2008	Int J Comput Assisted Radiol Surg	Article	Information retrieval
10.1016/j.jsurg.2021.05.012	Natural Language Processing and Assessment of Resident Feedback Quality	OBJECTIVE: To validate the performance of a natural language processing (NLP) model in characterizing the quality of feedback provided to surgical trainees. DESIGN: Narrative surgical resident feedback transcripts were collected from a large academic institution and classified for quality by trained coders. 75% of classified transcripts were used to train a logistic regression NLP model and 25% w…	feedback system; natural language processing; machine learning	11	Solano, Quintin P; Hayward, Laura; Chopra, Zoey; Quanstrom, Kathryn; Kendrick, Daniel; Abbott, Kenneth L; Kunzmann, Marcus; Ahle, Samantha; Schuller, Mary; Otles, Erkin; George, Brian C	2021	J Surg Educ	Article	Definitive journal list
10.1186/s12911-022-01797-7	Intelligent virtual case learning system based on real medical records and natural language processing	Background Modernizing medical education by using artificial intelligence and other new technologies to improve the clinical thinking ability of medical students is an important research topic in recent years. Prominent medical universities are actively conducting research and exploration in this area. In particular, given the shortage of human resources, the need to maintain social distancing to…		11	Wang, Mengying; Sun, Zhen; Jia, Mo; Wang, Yan; Wang, Heng; Zhu, Xingxing; Chen, Lianzhong; Ji, Hong	2022	Bmc Med Inform Decis	Article	Information retrieval
10.1152/advan.00036.2006	TK3 eBook software to author, distribute, and use electronic course content for medical education	The methods for authoring and distributing course content are undergoing substantial changes due to advancement in computer technology. Paper has been the traditional method to author and distribute course content. Paper enables students to personalize content through highlighting and note taking but does not enable the incorporation of multimedia elements. Computers enable multimedia content but…	computer assisted learning; dermatology; anatomy	11	Morton, David A; Foreman, K Bo; Goede, Patricia A; Bezzant, John L; Albertine, Kurt H	2007	Adv Physiol Educ	Article	Information retrieval
10.2196/19723	Use of a Low-Cost Portable 3D Virtual Reality Simulator for Psychomotor Skill Training in Minimally Invasive Surgery: Task Metrics and Score Validity	Background: The high cost and low availability of virtual reality simulators in surgical specialty training programs in low- and middle-income countries make it necessary to develop and obtain sources of validity for new models of low-cost portable simulators that enable ubiquitous learning of psychomotor skills in minimally invasive surgery. Objective: The aim of this study was to obtain validit…	simulation training; minimally invasive surgery; computer interface	11	Alvarez-Lopez, Fernando; Fabian Maina, Marcelo; Arango, Fernando; Saigi-Rubio, Francesc	2020	Jmir Serious Games	Article	Information retrieval
10.1093/jamiaopen/ooad037	Grounded in reality: artificial intelligence in medical education	Background: In a recent survey, medical students expressed eagerness to acquire competencies in the use of artificial intelligence (AI) in medicine. It is time that undergraduate medical education takes the lead in helping students develop these competencies. We propose a solution that integrates competency-driven AI instruction in medical school curriculum. Methods: We applied constructivist and…	curriculum	11	Krive, Jacob; Isola, Miriam; Chang, Linda; Patel, Tushar; Anderson, Max; Sreedhar, Radhika	2023	Jamia Open	Article	Information retrieval
10.1016/j.radi.2022.06.020	Radiographers_ knowledge, attitudes and expectations of artificial intelligence in medical imaging	Introduction: Artificial intelligence (AI) is increasingly utilised in medical imaging systems and processes, and radiographers must embrace this advancement. This study aimed to investigate perceptions, knowledge, and expectations towards integrating AI into medical imaging amongst a sample of radiographers and determine the current state of AI education within the community. Methods: A cross-se…	image analysis; radiography; survey	11	Coakley, S; Young, R; Moore, N; England, A; O'mahony, A; O'connor, Oj; Maher, M; Mcentee, Mf	2022	Radiography	Article	Information retrieval
10.2196/35223	Artificial Intelligence Education for the Health Workforce: Expert Survey of Approaches and Needs	Background: The preparation of the current and future health workforce for the possibility of using artificial intelligence (AI) in health care is a growing concern as AI applications emerge in various care settings and specializations. At present, there is no obvious consensus among educators about what needs to be learned or how this learning may be supported or assessed. Objective: Our study a…	curriculum; ethics; human computer interaction; interdisciplinary education; machine learning; natural language processing; professional education; robot	11	Gray, Kathleen; Slavotinek, John; Dimaguila, Gerardo Luis; Choo, Dawn	2022	Jmir Med Educ	Article	Information retrieval
10.2196/30537	Harnessing Natural Language Processing to Support Decisions Around Workplace-Based Assessment: Machine Learning Study of Competency-Based Medical Education	Background: Residents receive a numeric performance rating (eg, 1-7 scoring scale) along with a narrative (ie, qualitative) feedback based on their performance in each workplace-based assessment (WBA). Aggregated qualitative data from WBA can be overwhelming to process and fairly adjudicate as part of a global decision about learner competence. Current approaches with qualitative data require a h…	assessment; competency-based education; machine learning; medical resident; natural language processing	11	Yilmaz, Yusuf; Nunez, Alma Jurado; Ariaeinejad, Ali; Lee, Mark; Sherbino, Jonathan; Chan, Teresa M	2022	Jmir Med Educ	Article	Information retrieval
10.1080/0142159X.2020.1774527	Pride and prejudice__hat can we learn from peer review?	Objectives: Peer review is a powerful tool that steers the education and practice of medical researchers but may allow biased critique by anonymous reviewers. We explored factors unrelated to research quality that may influence peer review reports, and assessed the possibility that sub-types of reviewers exist. Our findings could potentially improve the peer review process. Methods: We evaluated …	bias; feedback system; machine learning; peer review; sentiment analysis	11	Le Sueur, Helen; Dagliati, Arianna; Buchan, Iain; Whetton, Anthony D; Martin, Glen P; Dornan, Tim; Geifman, Nophar	2020	Med Teach	Review	Definitive journal list
10.1002/ar.b.10021	Creating a histology-embryology free digital image database using high-end microscopy and computer techniques for on-line biomedical education	The development of new technology and the possibility of fast information delivery by either Internet or Intranet connections are changing education. Microanatomy education depends basically on the correct interpretation of microscopy images by students. Modern microscopes coupled to computers enable the presentation of these images in a digital form by creating image databases. However, the acce…	computer assisted learning; computer assisted learning; database; digital imaging; microscope; virtual microscope	11	Silva-Lopes, Victor W; Monteiro-Leal, Luiz H	2003	Anat Rec Part B New Anat	Article	Information retrieval
10.1016/j.wneu.2023.08.042	GPT-4 Artificial Intelligence Model Outperforms ChatGPT, Medical Students, and Neurosurgery Residents on Neurosurgery Written Board-Like Questions	-BACKGROUND: Artificial intelligence (AI) and machine learning have transformed health care with applications in various specialized fields. Neurosurgery can benefit from artificial intelligence in surgical planning, predicting patient outcomes, and analy	chatGPT; generative pre-trained transformer; machine learning	10	Guerra, Gage A; Hofmann, Hayden; Sobhani, Sina; Hofmann, Grady; Gomez, David; Soroudi, Daniel; Hopkins, Benjamin S; Dallas, Jonathan; Pangal, Dhiraj J; Cheok, Stephanie; Nguyen, Vincent N; Mack, William J; Zada, Gabriel	2023	World Neurosurg	Article	Information retrieval
10.3389/fpubh.2021.623088	Machine Learning in Clinical Psychology and Psychotherapy Education: A Mixed Methods Pilot Survey of Postgraduate Students at a Swiss University	Background: There is increasing use of psychotherapy apps in mental health care. Objective: This mixed methods pilot study aimed to explore postgraduate clinical psychology students' familiarity and formal exposure to topics related to artificial intelligence and machine learning (AI/ML) during their studies. Methods: In April-June 2020, we conducted a mixed-methods online survey using a convenie…	machine learning; attitude; opinion; survey; ethics	10	Blease, Charlotte; Kharko, Anna; Annoni, Marco; Gaab, Jens; Locher, Cosima	2021	Front Public Health	Article	Information retrieval
10.1177/20552076221089099	Artificial intelligence and medical education: A global mixed-methods study of medical students' perspectives	Objective Medical students, as clinicians and healthcare leaders of the future, are key stakeholders in the clinical roll-out of artificial intelligence-driven technologies. The authors aim to provide the first report on the state of artificial intelligence in medical education globally by exploring the perspectives of medical students. Methods The authors carried out a mixed-methods study of foc…	digital; medicine; machine learning; automation	10	Ejaz, Hamza; Mcgrath, Hari; Wong, Brian L H; Guise, Andrew; Vercauteren, Tom; Shapey, Jonathan	2022	Digit Health	Article	Information retrieval
10.1186/s13244-020-00942-y	Interventional radiology and artificial intelligence in radiology: Is it time to enhance the vision of our medical students?	ObjectivesTo assess awareness and knowledge of Interventional Radiology (IR) in a large population of medical students in 2019. MethodsAn anonymous survey was distributed electronically to 9546 medical students from first to sixth year at three European medical schools. The survey contained 14 questions, including two general questions on diagnostic radiology (DR) and artificial intelligence (AI)…	radiology; gender	10	Auloge, Pierre; Garnon, Julien; Robinson, Joey Marie; Dbouk, Sarah; Sibilia, Jean; Braun, Marc; Vanpee, Dominique; Koch, Guillaume; Cazzato, Roberto Luigi; Gangi, Afshin	2020	Insights Imaging	Article	Information retrieval
10.1093/ajcn/75.1.154	Computer-assisted teaching of nutritional anemias and diabetes to first-year medical students	Background: Seven computer-based Nutrition in Medicine interactive modules for teaching nutrition are available for instruction in medical schools. Objective: The goal of this study was to evaluate the instructional efficacy of the Nutritional Anemias and the Diabetes and Weight Management: Aberrations in Glucose Metabolism modules when used by first-year medical students. Design: The modules wer…	computer assisted instruction; nutrition education; diabetes mellitus	10	Buchowski, Ms; Plaisted, C; Fort, J; Zeisel, Sh	2002	Am J Clin Nutr	Article	Information retrieval
10.1080/0142159X.2021.1925234	Exploiting the power of information in medical education	The explosion of medical information demands a thorough reconsideration of medical education, including what we teach and assess, how we educate, and whom we educate. Physicians of the future will need to be self-aware, self-directed, resource-effective team players who can synthesize and apply summarized information and communicate clearly. Training in metacognition, data science, informatics, a…	active learning; clinical informatics; electronic health record	10	Cutrer, William B; Spickard, W Anderson, Iii; Triola, Marc M; Allen, Bradley L; Spell, Nathan, Iii; Herrine, Steven K; Dalrymple, John L; Gorman, Paul N; Lomis, Kimberly D	2021	Med Teach	Article	Definitive journal list
10.1371/journal.pone.0271872	Artificial intelligence in medical education curriculum: An e-Delphi study for competencies	Background Artificial intelligence (AI) has affected our day-to-day in a great extent. Healthcare industry is one of the mainstream fields among those and produced a noticeable change in treatment and education. Medical students must comprehend well why AI technologies mediate and frame their decisions on medical issues. Formalizing of instruction on AI concepts can facilitate learners to grasp A…		10	Caliskan, S Ayhan; Demir, Kadir; Karaca, Ozan	2022	Plos One	Article	Information retrieval
10.1002/ase.2060	Assessing Anatomy Education: A Perspective from Design	Medical and healthcare practice is likely to see fundamental changes in the future that will require a different approach to the way in which we educate, train, and assess the next generation of healthcare professionals. The anatomical sciences will need to be part of that challenge so they continue to play a full role in preparing students with the knowledge and ever increasingly the skills and …	gross anatomy; assessment; active learning; machine learning	10	Roxburgh, Mark; Evans, Darrell J R	2021	Anat Sci Educ	Review	Definitive journal list
10.1007/s10439-023-03338-3	Sailing the Seven Seas: A Multinational Comparison of ChatGPT's Performance on Medical Licensing Examinations	Purpose The use of AI-powered technology, particularly OpenAI's ChatGPT, holds significant potential to reshape healthcare and medical education. Despite existing studies on the performance of ChatGPT in medical licensing examinations across different nations, a comprehensive, multinational analysis using rigorous methodology is currently lacking. Our study sought to address this gap by evaluatin…	chatGPT; decision making	10	Alfertshofer, Michael; Hoch, Cosima C; Funk, Paul F; Hollmann, Katharina; Wollenberg, Barbara; Knoedler, Samuel; Knoedler, Leonard	2023	Ann Biomed Eng	Article	Information retrieval
10.1007/s00330-020-07306-6	Revealing the most common reporting errors through data mining of the report proofreading process	Objectives To investigate the most common errors in residents' preliminary reports, if structured reporting impacts error types and frequencies, and to identify possible implications for resident education and patient safety. Material and methods Changes in report content were tracked by a report comparison tool on a word level and extracted for 78,625 radiology reports dictated from September 20…	medical resident; error; patient safety	10	Vosshenrich, Jan; Nesic, Ivan; Cyriac, Joshy; Boll, Daniel T; Merkle, Elmar M; Heye, Tobias	2021	Eur Radiol	Article	Information retrieval
10.1097/ACM.0000000000003707	Artificial Intelligence and Clinical Decision Making: The New Nature of Medical Uncertainty	Estimates in a 1989 study indicated that physicians in the United States were unable to reach a diagnosis that accounted for their patient's symptoms in up to 90% of outpatient patient encounters. Many proponents of artificial intelligence (Al) see the current process of moving from clinical data gathering to medical diagnosis as being limited by human analytic capability and expect Al to be a va…		10	Harish, Vinyas; Morgado, Felipe; Stern, Ariel D; Das, Sunit	2021	Acad Med	Article	Definitive journal list
10.1111/medu.14347	Machine learning to extract communication and history-taking skills in OSCE transcripts	Objectives Observed Structured Clinical Exams (OSCEs) allow assessment of, and provide feedback to, medical students. Clinical examiners and standardised patients (SP) typically complete itemised checklists and global scoring scales, which have known shortcomings. In this study, we applied machine learning (ML) to label some communication skills and interview content information in OSCE transcrip…		10	Jani, Karan H; Jones, Kai A; Jones, Glenn W; Amiel, Jonathan; Barron, Beth; Elhadad, Noemie	2020	Med Educ	Article	Definitive journal list
10.1111/tct.12145	Written feedback on supervised learning events	Background: Medical students value constructive feedback, as it helps them to improve their performance. Supervised learning events (SLEs) were developed as performance assessments and to create opportunities for students to receive feedback. Although many would argue the strengths of SLEs, there is a lack of literature assessing the quality of written feedback for medical students. Method: A ran…		10	Nesbitt, Alexander; Pitcher, Andrew; James, Lydnon; Sturrock, Alison; Griffin, Ann	2014	Clin Teach	Article	Definitive journal list
10.3109/13814788.2014.933314	Prediction of intended career choice in family medicine using artificial neural networks	Background: Due to the importance of family medicine and a relative shortage of doctors in this discipline, it is important to know how the decision to choose a career in this field is made. Objective: Since this decision is closely linked to students 'attitudes towards family medicine, we were interested in identifying those attitudes that predict intended career choice in family medicine. Metho…	family medicine; attitude; neural network	9	Ster, Marija Petek; Svab, Igor; Ster, Branko	2015	Eur J Gen Pract	Article	Information retrieval
10.1186/s12909-022-03896-5	Exploration of exposure to artificial intelligence in undergraduate medical education: a Canadian cross-sectional mixed-methods study	Background Emerging artificial intelligence (AI) technologies have diverse applications in medicine. As AI tools advance towards clinical implementation, skills in how to use and interpret AI in a healthcare setting could become integral for physicians. This study examines undergraduate medical students' perceptions of AI, educational opportunities about of AI in medicine, and the desired medium …	curriculum; deep learning; machine learning; undergraduate education	9	Pucchio, Aidan; Rathagirishnan, Raahulan; Caton, Natasha; Gariscsak, Peter J; Del Papa, Joshua; Nabhen, Jacqueline Justino; Vo, Vicky; Lee, Wonjae; Moraes, Fabio Y	2022	Bmc Med Educ	Article	Definitive journal list
10.1007/s00276-023-03229-1	The potential role of ChatGPT and artificial intelligence in anatomy education: a conversation with ChatGPT	PurposeA recent study published in the JMIR Med Educ Journal explored the potential impact of the Generative Pre-Train (ChatGPT), a generative language model, on medical education, research, and practice. In the present study, an interview with ChatGPT was conducted to determine its capabilities and potential for use in anatomy education (AE) and anatomy research (AR).MethodsThe study involved 18…	anatomy education; chatGPT	9	Totlis, Trifon; Natsis, Konstantinos; Filos, Dimitrios; Ediaroglou, Vasilios; Mantzou, Nikolaos; Duparc, Fabrice; Piagkou, Maria	2023	Surg Radiol Anat	Article	Information retrieval
10.1186/s12909-021-02680-1	Smartpath<SUP>k</SUP>: a platform for teaching glomerulopathies using machine learning	BackgroundWith the emergence of the new coronavirus pandemic (COVID-19), distance learning, especially that mediated by information and digital communication technologies, has been adopted in all areas of knowledge and at all levels, including medical education. Imminently practical areas, such as pathology, have made traditional teaching based on conventional microscopy more flexible through the…	machine learning; kidney	9	Sangreman Aldeman, Nayze Lucena; De Sa Urtiga Aita, Keylla Maria; Machado, Vinicius Ponte; Da Mata Sousa, Luiz Claudio Demes; Borges Coelho, Antonio Gilberto; Da Silva, Adalberto Socorro; Da Silva Mendes, Ana Paula; De Oliveira Neres, Francisco Jair; Hadad Do Monte, Semiramis Jamil	2021	Bmc Med Educ	Article	Definitive journal list
10.1186/s13244-022-01164-0	The current state of knowledge on imaging informatics: a survey among Spanish radiologists	Background There is growing concern about the impact of artificial intelligence (AI) on radiology and the future of the profession. The aim of this study is to evaluate general knowledge and concerns about trends on imaging informatics among radiologists working in Spain (residents and attending physicians). For this purpose, an online survey among radiologists working in Spain was conducted with…	information; survey; radiology	9	Eiroa, Daniel; Antolin, Andreu; Del Castillo Ascanio, Monica Fernandez; Pantoja Ortiz, Violeta; Escobar, Manuel; Roson, Nuria	2022	Insights Imaging	Article	Information retrieval
10.1111/medu.14593	Gender bias in resident evaluations: Natural language processing and competency evaluation	Background Research shows that female trainees experience evaluation penalties for gender non-conforming behaviour during medical training. Studies of medical education evaluations and performance scores do reflect a gender bias, though studies are of varying methodology and results have not been consistent. Objective We sought to examine the differences in word use, competency themes and length …		9	Andrews, Jane; Chartash, David; Hay, Seonaid	2021	Med Educ	Article	Definitive journal list
10.1097/CEH.0000000000000076	Co-Creating Quality in Health Care Through Learning and Dissemination	For most of the 20th century the predominant focus of medical education across the professional continuum was the dissemination and acquisition of medical knowledge and procedural skills. Today it is now clear that new areas of focus, such as interprofessional teamwork, care coordination, quality improvement, system science, health information technology, patient safety, assessment of clinical pr…		9	Holmboe, Eric S; Foster, Tina C; Ogrinc, Greg	2016	J Contin Educ Health Prof	Article	Definitive journal list
10.1016/j.jsurg.2011.12.001	Computer-Aided Feedback of Surgical Knot Tying Using Optical Tracking	BACKGROUND: Quantifying the information content of hand motion during surgical knot tying using information theory based entropy measures enables the comparison of different groups: novice and expert. We hypothesized that complexity would differ between the 2 groups and predicted based on motor learning models that complexity/information would reduce with increased expertise. METHODS: Six degrees…	simulation; cost	9	Watson, Robert Anthony	2012	J Surg Educ	Article	Definitive journal list
10.3389/frai.2022.1015418	Knowledge and attitudes of medical students in Lebanon toward artificial intelligence: A national survey study	Purpose: This study assesses the knowledge and attitudes of medical students in Lebanon toward Artificial Intelligence (AI) in medical education. It also explores the students' perspectives regarding the role of AI in medical education as a subject in the curriculum and a teaching tool. Methods: This is a cross-sectional study using an online survey consisting of close-ended questions. The survey…	curriculum	9	Doumat, George; Daher, Darine; Ghanem, Nadim-Nicolas; Khater, Beatrice	2022	Frontier Artif Intell	Article	Information retrieval
10.2174/18749445-v15-e2203290	Medical Students_ Knowledge and Attitude Towards Artificial Intelligence: An Online Survey	Introduction: Within the near future, doctors can be anticipated to encounter patients in very distinctive wellbeing care settings compared with the present time. As a result, artificial intelligence will be an essential tool. Objectives: The purpose of this study is to investigate the attitudes of Jordanian medical students regarding Artificial Intelligence (AI) and Machine Learning (ML). Moreov…	machine learning	9	Al Saad, Mouna M; Shehadeh, Amin; Alanazi, Salem; Alenezi, Monerah; Alez, Ahmad Abu; Eid, Hana; Alfaouri, Mohammed Saif; Aldawsari, Sultan; Alenezi, Rawan	2022	Open Public Health J	Article	Information retrieval
10.2310/7070.2010.090160	Introduction of a novel teaching paradigm for head and neck anatomy	Introduction: Didactic head and neck anatomy teaching has been replaced by a novel self-directed, multimodal, and multidisciplinary approach at the Schulich School of Medicine and Dentistry (SSMD). Objectives: To describe the use of a novel teaching paradigm at SSMD and to enable readers to determine how this methodology may benefit medical students at other academic institutions and disciplines.…	computer assisted learning; undergraduate education	9	Chen, Kuan-Chin Jean; Glicksman, Jordan T; Haase, Peter; Johnson, Marjorie; Wilson, Tim; Fung, Kevin	2010	J Otolaryngol Head Neck Surg	Article	Information retrieval
10.2147/AMEP.S13004	Simple heuristics in over-the-counter drug choices: A new hint for medical education and practice	Introduction: Over-the-counter (OTC) drugs are widely available and often purchased by consumers without advice from a health care provider. Many people rely on self-management of medications to treat common medical conditions. Although OTC medications are regulated by the National and the International Health and Drug Administration, many people are unaware of proper dosing, side effects, advers…	decision making	9	Riva, Silvia; Monti, Marco; Antonietti, Alessandro	2011	Adv Med Edu Pract	Article	Definitive journal list
10.1111/j.1600-0579.2005.00370.x	German dental faculty attitudes towards computer assisted learning and their correlation with personal and professional profiles	Background: Compared with its potential, computer technology use is still lacking in medical/dental education. Objectives: To investigate the primary advantages of computerassisted learning (CAL) systems in German dental education, as well as the reasons for their relatively low degree of use correlated with personal and professional profiles of respondents. Method: A questionnaire was mailed to …	computer assisted learning; problem based learning	9	Welk, A; Rosin, M; Seyer, D; Splieth, C; Siemer, M; Meyer, G	2005	Eur J Dent Educ	Article	Information retrieval
10.1093/jamia/ocad104	ChatGPT and the clinical informatics board examination: the end of unproctored maintenance of certification?	We aimed to assess ChatGPT's performance on the Clinical Informatics Board Examination and to discuss the implications of large language models (LLMs) for board certification and maintenance. We tested ChatGPT using 260 multiple-choice questions from Mankowitz's Clinical Informatics Board Review book, omitting 6 image-dependent questions. ChatGPT answered 190 (74%) of 254 eligible questions corre…	large language model; chatGPT	8	Kumah-Crystal, Yaa; Mankowitz, Scott; Embi, Peter; Lehmann, Christoph U	2023	J Am Med Inform Assn	Review	Information retrieval
10.1186/s12909-021-02609-8	Evaluation of an international medical E-learning course with natural language processing and machine learning	BackgroundIn the context of the ongoing pandemic, e-learning has become essential to maintain existing medical educational programmes. Evaluation of such courses has thus far been on a small scale at single institutions. Further, systematic appraisal of the large volume of qualitative feedback generated by massive online e-learning courses manually is time consuming. This study aimed to evaluate …	methodology; research design; machine learning; computer assisted instruction	8	Borakati, Aditya	2021	Bmc Med Educ	Article	Definitive journal list
10.3390/healthcare11091298	Investigating Students' Perceptions towards Artificial Intelligence in Medical Education	Implementing a reform in medical education requires students' awareness regarding the importance of artificial intelligence (AI) in modern medical practice. The objective of this study was to investigate students' perceptions of AI in medical education. A cross-sectional survey was conducted from June 2021 to November 2021 using an online questionnaire to collect data from medical students in the…	perception; awareness	8	Buabbas, Ali Jasem; Miskin, Brouj; Alnaqi, Amar Ali; Ayed, Adel K; Shehab, Abrar Abdulmohsen; Syed-Abdul, Shabbir; Uddin, Mohy	2023	Healthcare-Basel	Article	Information retrieval
10.1007/s10278-021-00492-9	A Conference-Friendly, Hands-on Introduction to Deep Learning for Radiology Trainees	Artificial or augmented intelligence, machine learning, and deep learning will be an increasingly important part of clinical practice for the next generation of radiologists. It is therefore critical that radiology residents develop a practical understanding of deep learning in medical imaging. Certain aspects of deep learning are not intuitive and may be better understood through hands-on experi…	machine learning; deep learning; image analysis	8	Wiggins, Walter F; Caton, M Travis, Jr.; Magudia, Kirti; Rosenthal, Michael H; Andriole, Katherine P	2021	J Digit Imaging	Article	Information retrieval
10.1007/s13246-021-01036-9	The perceptions of medical physicists towards relevance and impact of artificial intelligence	Artificial intelligence (AI) is an innovative tool with the potential to impact medical physicists' clinical practices, research, and the profession. The relevance of AI and its impact on the clinical practice and routine of professionals in medical physics were evaluated by medical physicists and researchers in this field. An online survey questionnaire was designed for distribution to professio…	perception; medical physics; clinical practice	8	Santos, Josilene C; Wong, Jeannie Hsiu Ding; Pallath, Vinod; Ng, Kwan Hoong	2021	Phys Eng Sci Med	Article	Information retrieval
10.1016/j.acra.2022.07.003	The Impact of Emerging Technologies on Residency Selection by Medical Students in 2017 and 2021, With a Focus on Diagnostic Radiology	Rationale and Objectives: We sought to determine the perceived impact of artificial intelligence (AI) and other emerging technologies (ET) on various specialties by medical students in both 2017 and 2021 and how this might affect their residency selections.Materials and Methods: We conducted a brief, anonymous survey of all medical students at a single institution in 2017 and 2021. Survey questio…	emerging technology	8	Atalay, Michael K; Baird, Grayson L; Stib, Matthew T; George, Paul; Oueidat, Karim; Cronan, John J	2023	Acad Radiol	Article	Information retrieval
10.1002/ase.1386	Developing an Audiovisual Notebook as a Self- learning Tool in Histology: Perceptions of Teachers and Students	Videos can be used as didactic tools for self-learning under several circumstances, including those cases in which students are responsible for the development of this resource as an audiovisual notebook. We compared students' and teachers' perceptions regarding the main features that an audiovisual notebook should include. Four questionnaires with items about information, images, text and music,…	histology; microscopic anatomy education; student perception; computer assisted learning	8	Campos-Sanchez, Antonio; Lopez-Nunez, Juan-Antonio; Scionti, Giuseppe; Garzon, Ingrid; Gonzalez-Andrades, Miguel; Alaminos, Miguel; Sola, Tomas	2014	Anat Sci Educ	Article	Definitive journal list
10.2196/17491	Use of a Low-Cost Portable 3D Virtual Reality Gesture-Mediated Simulator for Training and Learning Basic Psychomotor Skills in Minimally Invasive Surgery: Development and Content Validity Study	Background: Simulation in virtual environments has become a new paradigm for surgeon training in minimally invasive surgery (MIS). However, this technology is expensive and difficult to access. Objective: This study aims first to describe the development of a new gesture-based simulator for learning skills in MIS and, second, to establish its fidelity to the criterion and sources of content-relat…	simulation training; minimally invasive surgery; computer interface	8	Alvarez-Lopez, Fernando; Fabian Maina, Marcelo; Saigi-Rubio, Francesc	2020	J Med Internet Res	Review	Information retrieval
10.1097/SIH.0000000000000373	Virtual Standardized Patient Simulation Case Development and Pilot Application to High-Value Care	Introduction High-value care (HVC) suggests that good history taking and physical examination should lead to risk stratification that drives the use or withholding of diagnostic testing. This study describes the development of a series of virtual standardized patient (VSP) cases and provides preliminary evidence that supports their ability to provide experiential learning in HVC. Methods This pil…	virtual patient; simulation; natural language processing	8	Bond, William F; Lynch, Teresa J; Mischler, Matthew J; Fish, Jessica L; Mcgarvey, Jeremy S; Taylor, Jason T; Kumar, Dipen M; Mou, Kyle M; Ebert-Allen, Rebecca A; Mahale, Dilip N; Talbot, Thomas B; Aiyer, Meenakshy	2019	Simul Healthc	Review	Definitive journal list
10.1109/ACCESS.2021.3093233	Assessment of a Robotic Assistant for Supporting Homework Activities of Children With ADHD	Robotics, Artificial Intelligence (AI), and the Internet of Things (IoT) support various processes in many scenarios of modern life such as e-health and psychological treatments. This article presents the design, development, implementation, and assessment of a Robotic Assistant (RA), named "Atent@", as a support tool in the homework activities of children with Attention Deficit Hyperactivity Dis…	robot; task analysis; pediatric; game; educational robot	8	Berrezueta-Guzman, Jonnathan; Pau, Ivan; Martin-Ruiz, Maria-Luisa; Maximo-Bocanegra, Nuria	2021	Ieee Access	Article	Information retrieval
10.2196/48039	Performance of ChatGPT on the Peruvian National Licensing Medical Examination: Cross-Sectional Study	Background: ChatGPT has shown impressive performance in national medical licensing examinations, such as the United States Medical Licensing Examination (USMLE), even passing it with expert-level performance. However, there is a lack of research on its performance in low-income countries_ national licensing medical examinations. In Peru, where almost one out of three examinees fails the national …	assessment; chatGPT; generative pre-trained transformer; learning model; licensing examination; examination	8	Flores-Cohaila, Javier A; García-Vicente, Abigaíl; Vizcarra-Jiménez, Sonia F; De La Cruz-Galán, Janith P; Gutiérrez-Arratia, Jesús D; Quiroga Torres, Blanca Geraldine; Taype-Rondan, Alvaro	2023	Jmir Med Educ	Article	Information retrieval
10.2196/38325	Perceptions of US Medical Students on Artificial Intelligence in Medicine: Mixed Methods Survey Study	Background: Given the rapidity with which artificial intelligence is gaining momentum in clinical medicine, current physician leaders have called for more incorporation of artificial intelligence topics into undergraduate medical education. This is to prepare future physicians to better work together with artificial intelligence technology. However, the first step in curriculum development is to …	digital health; ehealth; integration; curriculum; medical school	8	Liu, David Shalom; Sawyer, Jake; Luna, Alexander; Aoun, Jihad; Wang, Janet; Boachie, Lord; Halabi, Safwan; Joe, Bina	2022	Jmir Med Educ	Article	Information retrieval
10.1016/j.rx.2021.03.006	Medical students_ perceptions of the impact of artificial intelligence in radiology; [Percepciones de estudiantes de Medicina sobre el impacto de la inteligencia artificial en radiología]	Objectives: To analyze medical students_ perceptions of the impact of artificial intelligence in radiology. Material and methods: A structured questionnaire comprising 28 items organized into six sections was distributed to students of medicine in Spain in December 2019. Results: A total of 341 students responded. Of these, 27 (7.9%) included radiology among their three main choices for specializ…	radiology; specialty; survey	8	Caparrós Galán, G; Sendra Portero, F	2022	Radiologia	Article	Information retrieval
10.1007/s41649-021-00182-2	Moral Awareness of College Students Regarding Artificial Intelligence	To evaluate the moral awareness of college students regarding artificial intelligence (AI) systems, we have examined 467 surveys collected from 152 Japanese and 315 non-Japanese students in an international university in Japan. The students were asked to choose a most significant moral problem of AI applications in the future from a list of ten ethical issues and to write an essay about it. The r…		8	Ghotbi, Nader; Ho, Manh Tung	2021	Asian Bioeth Rev	Article	Information retrieval
10.34197/ats-scholar.2022-0010OC	Initial Development of an Automated Platform for Assessing Trainee Performance on Case Presentations	Background: Oral case presentation is a crucial skill of physicians and a key component of team-based care. However, consistent and objective assessment and feedback on presentations during training are infrequent. Objective: To determine the potential value of applying natural language processing, computer software that extracts meaning from text, to transcripts of oral case presentations as a s…	deep learning; intensive care unit; natural language processing	8	King, Andrew J; Kahn, Jeremy M; Brant, Emily B; Cooper, Gregory F; Mowery, Danielle L	2021	Ats Sch	Review	Information retrieval
10.2147/AMEP.S287926	Artificial intelligence in medical OSCEs: Reflections and future developments	With the advent of the age of Artificial Intelligence (AI), we seek to consider how AI could shape clinical examinations, specifically Objective Structured Clinical Examinations (OSCEs). OSCEs, whilst having its own limitations, could be further enhanced with new technologies like AI to help better assess and prepare our future clinicians. With the everchanging requirements on the modern clinicia…	assessment; perspective	8	Soong, Tse Kiat; Ho, Cheng-Maw	2021	Adv Med Edu Pract	Article	Definitive journal list
10.1080/01421590801919506	Introducing computer-assisted training sessions in the clinical skills lab at the Faculty of Medicine, Suez Canal University	Background: The Faculty of Medicine, Suez Canal University clinical skills lab was established in 1981 as the first skills lab in Egypt to cope with innovation in medical education adopted since school inauguration in 1978. Students are trained using their peers or models. Training is done weekly, guided by checklists tested for validity and reliability and updated regularly. Students receive imm…		8	Hosny, Somaya; Mishriky, Adel M; Youssef, Mirella	2008	Med Teach	RCT	Definitive journal list
10.1046/j.1365-2923.2000.00383.x	Feasibility analysis of a personalized training plan for learning research methodology	Objectives: To determine the performance in learning clinical research methodology (CRM) by means of the Keller Plan (KP), to assess its impact on attitudes towards research (AR) and to estimate its acceptability. Design: An educational intervention trial was employed with control group (CG) and random assignment. Setting: The Family and Community Medicine Teaching Unit in Valencia, Spain, 1997. …	computer assisted instruction; graduate; learning; methodology; research	8	Pelayo-Alvarez, Marta; Albert-Ros, X; Gil-Latorre, F; Gutierrez-Sigler, D	2000	Med Educ	Article	Definitive journal list
10.1177/104687810103200211	Components of an effective medical simulation software solution	Advanced Cardiac Life Support (ACLS) is a set of guidelines promoted by the American Heart Association to improve management of cardiac arrest. Numerous studies have shown that retention of the treatment algorithms following ACLS training is poor. The ACLS SIMULATOR is a software solution developed to address this problem. Practice managing simulated cases using the ACLS SIMULATOR has been shown …	cardiopulmonary resuscitation; computer assisted instruction; continuing; expert system; nursing education	8	Schwid, Howard A	2001	Simul Gaming	Review	Information retrieval
10.2196/48392	The ChatGPT (Generative Artificial Intelligence) Revolution Has Made Artificial Intelligence Approachable for Medical Professionals	In November 2022, OpenAI publicly launched its large language model (LLM), ChatGPT, and reached the milestone of having over 100 million users in only 2 months. LLMs have been shown to be useful in a myriad of health care-related tasks and processes. In this paper, I argue that attention to, public access to, and debate about LLMs have initiated a wave of products and services using generative ar…	digital health; future; chatGPT; clinical practice; large language model; language model; generative; conversational agent; chatbot; computer generated; continuing education; professional education; curriculum; curriculum	7	Mesko, Bertalan	2023	J Med Internet Res	Article	Information retrieval
10.3390/ijerph19148733	Understanding Medical Students' Perceptions of and Behavioral Intentions toward Learning Artificial Intelligence: A Survey Study	Medical students learning to use artificial intelligence for medical practices is likely to enhance medical services. However, studies in this area have been lacking. The present study investigated medical students' perceptions of and behavioral intentions toward learning artificial intelligence (AI) in clinical practice based on the theory of planned behavior (TPB). A sum of 274 Year-5 undergrad…	theory of planned behavior	7	Li, Xin; Jiang, Michael Yi-Chao; Jong, Morris Siu-Yung; Zhang, Xinping; Chai, Ching-Sing	2022	Int J Env Res Pub He	Article	Information retrieval
10.1186/s12909-022-03272-3	Using artificial intelligence reading label system in diabetic retinopathy grading training of junior ophthalmology residents and medical students	Purpose Evaluate the efficiency of using an artificial intelligence reading label system in the diabetic retinopathy grading training of junior ophthalmology resident doctors and medical students. Methods Loading 520 diabetic retinopathy patients' colour fundus images into the artificial intelligence reading label system. Thirteen participants, including six junior ophthalmology residents and sev…	diabetic retinopathy	7	Han, Ruoan; Yu, Weihong; Chen, Huan; Chen, Youxin	2022	Bmc Med Educ	Article	Definitive journal list
10.1093/postmj/qgad058	The impact of Chat Generative Pre-trained Transformer (ChatGPT) on medical education	Artificial intelligence (AI) in medicine is developing rapidly. The advent of Chat Generative Pre-trained Transformer (ChatGPT) has taken the world by storm with its potential uses and efficiencies. However, technology leaders, researchers, educators, and policy makers have also sounded the alarm on its potential harms and unintended consequences. AI will increasingly find its way into medicine a…	chatGPT	7	Heng, Jonathan J Y; Teo, Desmond B; Tan, L F	2023	Postgrad Med J	Article	Information retrieval
10.1046/j.1526-4637.2002.02009.x	Cancer pain education for medical students: The development of a short course on CD-ROM	Objective. The purpose of this study was to assess the educational value and acceptability of a short CD-ROM course on cancer pain management given to third-year medical students at the University of Kentucky. Methods. Thirty-six medical students were given a short-course CD-ROM on cancer pain assessment and management. The Cancer Pain CD-ROM included textual instruction as well as video clips an…	computer assisted learning	7	Sloan, Pa; Lafountain, P; Plymale, M; Johnson, M; Snapp, J; Sloan, Da	2002	Pain Med	Article	Information retrieval
10.1007/s10278-018-0123-6	Developing a More Responsive Radiology Resident Dashboard	Residents have a limited time to be trained. Although having a highly variable caseload should be beneficial for resident training, residents do not necessarily get a uniform distribution of cases. By developing a dashboard where residents and their attendings can track the procedures they have done and cases that they have seen, we hope to give residents a greater insight into their training and…	natural language processing; machine learning; deep learning	7	Chen, Hongyu; Gangaram, Vineeth; Shih, George	2019	J Digit Imaging	Article	Information retrieval
10.1007/s10459-012-9382-z	Factors influencing medical student attrition and their implications in a large multi-center randomized education trial	Participant attrition may be a significant threat to the generalizability of the results of educational research studies if participants who do not persist in a study differ from those who do in ways that can affect the experimental outcomes. A multi-center trial of the efficacy of different computer-based instructional strategies gave us the opportunity to observe institutional and student facto…	computer assisted instruction; randomized controlled trial; reproducibility	7	Kalet, A; Ellaway, R H; Song, H S; Nick, M; Sarpel, U; Hopkins, M A; Hill, J; Plass, J L; Pusic, M V	2013	Adv Health Sci Educ	RCT	Definitive journal list
10.1016/j.jsurg.2020.01.008	Validating the Transfer of Skills Acquired on a Prostate Biopsy Simulator: A Prospective, Randomized, Controlled Study	OBJECTIVES: To evaluate the ability of students to reproduce the skills acquired on a prostate biopsy simulator in a real-life situation. DESIGN: A prospective randomized controlled study was conducted. Medical students with no experience of prostate biopsy were randomized between arm A "conventional training" and arm B "simulator-enhanced training. "The training was performed for both groups on …	simulation; prostate cancer; computer assisted learning; surgical training	7	Fiard, Gaelle; Selmi, Sonia-Yuki; Maigron, Manon; Bellier, Alexandre; Promayon, Emmanuel; Descotes, Jean-Luc; Troccaz, Jocelyne	2020	J Surg Educ	RCT	Definitive journal list
10.1109/LRA.2021.3065242	Design and Clinical Validation of a Robotic Ankle-Foot Simulator With Series Elastic Actuator for Ankle Clonus Assessment Training	To fulfill the need for reliable and consistent medical training of the neurological examination technique to assess ankle clonus, a series elastic actuator (SEA) based haptic training simulator was proposed and developed. The simulator's mechanism (a hybrid of belt and linkage drive) and controller (impedance control) were designed to render a realistic and safe training environment. Benchtop te…		7	Pei, Yinan; Han, Tianyi; Zallek, Christopher M; Liu, Tao; Yang, Liangjing; Hsiao-Wecksler, Elizabeth T	2021	Ieee Robot Autom Let	Article	Information retrieval
10.1148/ryai.220084	Artificial Intelligence and Radiology Education	Implementation of artificial intelligence (AI) applications into clinical practice requires AI-savvy radiologists to ensure the safe, ethical, and effective use of these systems for patient care. Increasing demand for AI education reflects recognition of the translation of AI applications from research to clinical practice, with positive trainee attitudes regarding the influence of AI on radiolog…	natural language processing	7	Tejani, Ali S; Elhalawani, Hesham; Moy, Linda; Kohli, Marc; Kahn, Charles E	2023	Radiology: Art Int	Article	Information retrieval
10.2196/17922	Comparing classroom instruction to individual instruction as an approach to teach avatar-based patient monitoring with visual patient: Simulation study	Background: Visual Patient is an avatar-based alternative to standard patient monitor displays that significantly improves the perception of vital signs. Implementation of this technology in larger organizations would require it to be teachable by brief class instruction to large groups of professionals. Therefore, our study aimed to investigate the efficacy of such a large-scale introduction to …	avatar; diagnosis	7	Rössler, Julian; Kaserer, Alexander; Albiez, Benjamin; Braun, Julia; Breckwoldt, Jan; Spahn, Donat Rudolf; Nöthiger, Christoph; Tscholl, David Werner	2020	Jmir Med Educ	Article	Information retrieval
10.2196/mededu.9137	Increasing reasoning awareness: Video analysis of Students' two-party virtual patient interactions	Background: Collaborative reasoning occurs in clinical practice but is rarely developed during education. The computerized virtual patient (VP) cases allow for a stepwise exploration of cases and thus stimulate active learning. Peer settings during VP sessions are believed to have benefits in terms of reasoning but have received scant attention in the literature. Objective: The objective of this …	decision making; computer assisted instruction; problem solving	7	Edelbring, Samuel; Parodis, Ioannis; Lundberg, Ingrid E	2018	Jmir Med Educ	Article	Information retrieval
10.4103/1357-6283.109789	Use of computer-based clinical examination to assess medical students in surgery	Introduction: To improve the viewing of the video-projected structured clinical examination (ViPSCE), we developed a computerized version; the computer-based clinical examination (CCE). This was used to assess medical students' higher knowledge and problem solving skills in surgery. We present how we did this, test score descriptive statistics, and the students' evaluation of the CCE. Methods: A …	undergraduate education	7	El-Shallaly, Gamal Eha; Mekki, Abdelrahman M	2012	Educ Health	Article	Definitive journal list
10.1023/A:1009802528071	Exploring Alternative Models of Complex Patient Management with Artificial Neural Networks	This study applied an unsupervised neural network modeling process to test data of the National Board of Medical Examiners (NBME) Computer-based Clinical Scenarios (CCS) to identify new performance categories and validate this process as a scoring technique. The classifications resulting from this neural network modeling were consistent with the NBME model in that highly rated NMBE performances (…	clinical reasoning; neural network; problem based learning	6	Casillas, Adrian M; Clyman, Stephen G; Fan, Yihua V; Stevens, Ronald H	2000	Adv Health Sci Educ	Article	Definitive journal list
10.1111/imj.15479	Medical student knowledge and critical appraisal of machine learning: a multicentre international cross-sectional study	To utilise effectively tools that employ machine learning (ML) in clinical practice medical students and doctors will require a degree of understanding of ML models. To evaluate current levels of understanding, a formative examination and survey was conducted across three centres in Australia, New Zealand and the United States. Of the 245 individuals who participated in the study (response rate =…	curriculum; deep learning; medical school	6	Blacketer, Charlotte; Parnis, Roger; Franke, Kyle B; Wagner, Morganne; Wang, David; Tan, Yiran; Oakden-Rayner, Luke; Gallagher, Steve; Perry, Seth W; Licinio, Julio; Symonds, Ian; Thomas, Josephine; Duggan, Paul; Bacchi, Stephen	2021	Intern Med J	Article	Information retrieval
10.1016/j.jsurg.2020.09.022	Video Commentary & Machine Learning: Tell Me What You See, I Tell You Who You Are	BACKGROUND & OBJECTIVE: Teaching and assessment of complex problem solving are a challenge for medical education. Integrating Machine Learning (ML) into medical education has the potential to revolutionize teaching and assessment of these problem-solving processes. In order to demonstrate possible applications of ML to education, we sought to apply ML in the context of a structured Video Commenta…	assessment; machine learning	6	Baloul, Mohamed S; Yeh, Vicky J -H; Mukhtar, Fareeda; Ramachandran, Dhanya; Traynor, Michael D, Jr.; Shaikh, Nizamuddin; Rivera, Mariela; Farley, David R	2022	J Surg Educ	Article	Definitive journal list
10.1016/j.jsurg.2021.06.013	Natural Language Processing to Estimate Clinical Competency Committee Ratings	OBJECTIVE: Residency program faculty participate in clinical competency committee (CCC) meetings, which are designed to evaluate residents' performance and aid in the development of individualized learning plans. In preparation for the CCC meetings, faculty members synthesize performance information from a variety of sources. Natural language processing (NLP), a form of artificial intelligence, m…	natural language processing; medical resident; assessment; evaluation	6	Abbott, Kenneth L; George, Brian C; Sandhu, Gurjit; Harbaugh, Calista M; Gauger, Paul G; Otles, Erkin; Matusko, Niki; Vu, Joceline V	2021	J Surg Educ	Review	Definitive journal list
10.1007/s10916-021-01737-4	Lessons Learned from the Usability Evaluation of a Simulated Patient Dialogue System	Simulated consultations through virtual patients allow medical students to practice history-taking skills. Ideally, applications should provide interactions in natural language and be multi-case, multi-specialty. Nevertheless, few systems handle or are tested on a large variety of cases. We present a virtual patient dialogue system in which a medical trainer types new cases and these are processe…	natural language processing; virtual patient	6	Campillos-Llanos, Leonardo; Thomas, Catherine; Bilinski, Eric; Neuraz, Antoine; Rosset, Sophie; Zweigenbaum, Pierre	2021	J Med Syst	Article	Information retrieval
10.1093/postmj/qgad046	ChatGPT: the threats to medical education	While it offers abundant advantages, ChatGPT threatens to significantly harm the educational attainment, and the intellectual life, of students of medicine and the subjects that compliment it. This technology poses a serious threat to the ability of such students to deliver safe and effective medical care once they graduate to clinical practice. Institutions that providemedical education must rea…	emerging technology	6	Armitage, Richard C	2023	Postgrad Med J	Article	Information retrieval
10.1186/s12909-022-03866-x	Effect of a flipped classroom course to foster medical students' AI literacy with a focus on medical imaging: a single group pre-and post-test study	Background The use of artificial intelligence applications in medicine is becoming increasingly common. At the same time, however, there are few initiatives to teach this important and timely topic to medical students. One reason for this is the predetermined medical curriculum, which leaves very little room for new topics that were not included before. We present a flipped classroom course desig…	flipped classroom	6	Laupichler, Matthias C; Hadizadeh, Dariusch R; Wintergerst, Maximilian W M; Von Der Emde, Leon; Paech, Daniel; Dick, Elizabeth A; Raupach, Tobias	2022	Bmc Med Educ	Article	Definitive journal list
10.1177/0846537120971745	Diagnostic Radiology Residency Application Trends: Canadian Match Results From 2010-2020	Introduction: Rapid advancements in artificial intelligence (AI) have generated uncertainty about the future of radiology among medical students. However, it is unclear whether this has affected radiology residency applications. The purpose of this study was to evaluate recent trends in the Canadian radiology residency match. Methods: Canadian Resident Matching Service annual data reports from 20…	radiology; postgraduate education; residency training	6	Li, David; Yi, Paul H; Islam, Nayaar; Verma, Raman; Mcinnes, Matthew D F	2021	Can Assoc Radiol J	Article	Information retrieval
10.1097/MD.0000000000034673	ChatGPT performance in the medical specialty exam: An observational study	In our study, we aimed to evaluate the success of ChatGPT by determining its performance in the last 5 medical specialty exams (MSE) conducted and its ranking among the candidates of that year, and to determine its potential use in healthcare services. Publicly available MSE questions and answer keys from the last 5 years were scanned, a total of 1177 questions were included in the study, all que…		6	Oztermeli, Ayse Dilara; Oztermeli, Ahmet	2023	Medicine	Article	Information retrieval
10.1002/ar.10011	Exhibits facilitate histology laboratory instruction: Student evaluation of learning resources	Some professional schools have replaced microscopes for histology laboratory instruction with printed and electronic media. It is recognized that these media cannot replace experience with the microscope and that there is a cognitive dissonance of completely replacing microscope study. In addition, students believe that their time is not optimally used in the traditional histology laboratory. The…	computer assisted learning; histology; instructional design; microscope; multimedia	6	Mcmillan, Pj	2001	Anat Rec	Article	Information retrieval
10.1016/j.jaad.2023.05.081	ChatGPT for healthcare providers and patients: Practical implications within dermatology	[No abstract available]	chatGPT; decision making; clinical research; dermatology; health literacy; innovation; large language model; patient	6	Jin, Joy Q; Dobry, Allison S	2023	J Am Acad Dermatol	Article	Information retrieval
10.2196/46482	Artificial Intelligence in Medical Education: Comparative Analysis of ChatGPT, Bing, and Medical Students in Germany	Background: Large language models (LLMs) have demonstrated significant potential in diverse domains, including medicine. Nonetheless, there is a scarcity of studies examining their performance in medical examinations, especially those conducted in languages other than English, and in direct comparison with medical students. Analyzing the performance of LLMs in state medical examinations can provi…	chatGPT; examination; large language model	6	Roos, Jonas; Kasapovic, Adnan; Jansen, Tom; Kaczmarczyk, Robert	2023	Jmir Med Educ	Article	Information retrieval
10.2196/46428	Artificial Intelligence Teaching as Part of Medical Education: Qualitative Analysis of Expert Interviews	Background: The use of artificial intelligence (AI) in medicine is expected to increase significantly in the upcoming years. Advancements in AI technology have the potential to revolutionize health care, from aiding in the diagnosis of certain diseases to helping with treatment decisions. Current literature suggests the integration of the subject of AI in medicine as part of the medical curriculu…	health care; curriculum; medical school; medicine	6	Weidener, Lukas; Fischer, Michael	2023	Jmir Med Educ	Article	Information retrieval
10.1002/aet2.10605	The future of simulation-based medical education: Adaptive simulation utilizing a deep multitask neural network	Background: In resuscitation medicine, effectively managing cognitive load in high-stakes environments has important implications for education and expertise development. There exists the potential to tailor educational experiences to an individual's cognitive processes via real-time physiologic measurement of cognitive load in simulation environments. Objective: The goal of this research was to …		6	Ruberto, Aaron J; Rodenburg, Dirk; Ross, Kyle; Sarkar, Pritam; Hungler, Paul C; Etemad, Ali; Howes, Daniel; Clarke, Daniel; Mclellan, James; Wilson, Daryl; Szulewski, Adam	2021	Aem Edu Train	Article	Information retrieval
10.3205/zma001352	Artificial intelligence in medical education and the meaning of interaction with natural intelligence - an interdisciplinary approach	Introduction: The practice of medicine is characterized by decision making in which digital techniques can provide good support. In this context, artificial intelligence (AI) is becoming increasingly important. The challenge for physicians, however, is to maintain an overview of the potential applications and usefulness of AI in order to be able to apply it efficiently and safely in their work. T…	evaluation	6	Lang, Johannes; Repp, Holger	2020	Gms J Med Educ	Article	Definitive journal list
10.1186/1472-6920-10-72	Hunter disease eClinic: Interactive, computer-assisted, problem-based approach to independent learning about a rare genetic disease	Background. Computer-based teaching (CBT) is a well-known educational device, but it has never been applied systematically to the teaching of a complex, rare, genetic disease, such as Hunter disease (MPS II). Aim. To develop interactive teaching software functioning as a virtual clinic for the management of MPS II. Implementation and Results. The Hunter disease eClinic, a self-training, user-frie…		6	Al-Jasmi, Fatma; Moldovan, Laura; Clarke, Joe Tr	2010	Bmc Med Educ	Article	Definitive journal list
10.1080/02770900802460571	Impact of medical residency on knowledge of asthma	Objectives. To assess resident physician knowledge of pathophysiology, diagnosis, and management of asthma and to assess the impact of an interactive curriculum on that knowledge. Participants. A total of 720 resident and attending physicians at 15 internal medicine residency programs. Methods. An educational module and two multiple choice tests were developed using established methods of curricu…	asthma; computer assisted instruction; curriculum	6	Hemnes, Anna R; Bertram, Amanda; Sisson, Stephen D	2009	J Asthma	Article	Information retrieval
10.1111/ans.18666	Investigating the impact of innovative AI chatbot on post-pandemic medical education and clinical assistance: a comprehensive analysis	Background: The COVID-19 pandemic has significantly disrupted clinical experience and exposure of medical students and junior doctors. Artificial Intelligence (AI) integration in medical education has the potential to enhance learning and improve patient care. This study aimed to evaluate the effectiveness of three popular large language models (LLMs) in serving as clinical decision-making suppor…	chatGPT; large language model; surgical training	5	Xie, Yi; Seth, Ishith; Hunter-Smith, David J; Rozen, Warren M; Seifman, Marc A	2024	Anz J Surg	Article	Information retrieval
10.1007/s00464-022-09509-y	Developing artificial intelligence models for medical student suturing and knot-tying video-based assessment and coaching	Background Early introduction and distributed learning have been shown to improve student comfort with basic requisite suturing skills. The need for more frequent and directed feedback, however, remains an enduring concern for both remote and in-person training. A previous in-person curriculum for our second-year medical students transitioning to clerkships was adapted to an at-home video-based a…	neural network; skills assessment	5	Nagaraj, Madhuri B; Namazi, Babak; Sankaranarayanan, Ganesh; Scott, Daniel J	2023	Surg Endosc	Review	Information retrieval
10.1016/j.artmed.2022.102313	Machine learning and pre-medical education	Machine learning and artificial intelligence (AI)-driven technologies are contributing significantly to various facets of medicine and care management. It is likely that the next generation of healthcare professionals will be confronted with a series of innovations that are powered by AI, and they may not have sufficient time during their professional tenure to learn about the underlying machine …	machine learning	5	Kolachalama, Vijaya B	2022	Artif Intell Med	Article	Information retrieval
10.1002/ase.1997	How Computer-Assisted Learning Influences Medical Students' Performance in Anatomy Courses	Anatomy is an essential subject of the medical curriculum. Despite its relevance, the curricular time and logistical resources devoted to teaching anatomy are in decline, favoring the introduction of new pedagogical approaches based on computer-assisted learning (CAL). This new pedagogical approach provides an insight into students' learning profiles and features, which are correlated with knowle…	gross anatomy; undergraduate education; learning profile; computer assisted learning; computer assisted learning; learning analytics	5	Santos, Raquel Sofia; Carvalho, Ana Cristina; Tsisar, Stanislav; Bastos, Ana Raquel; Ferreira, Diogo; Ferreira, Maria Amelia; Povo, Ana; Guimaraes, Bruno	2021	Anat Sci Educ	Article	Definitive journal list
10.1016/j.ejmp.2021.07.009	Artificial intelligence and the medical physics profession-A Swedish perspective	Background: There is a continuous and dynamic discussion on artificial intelligence (AI) in present-day society. AI is expected to impact on healthcare processes and could contribute to a more sustainable use of resources allocated to healthcare in the future. The aim for this work was to establish a foundation for a Swedish perspective on the potential effect of AI on the medical physics profess…	medical physics	5	Andersson, Jonas; Nyholm, Tufve; Ceberg, Crister; Almen, Anja; Bernhardt, Peter; Fransson, Annette; Olsson, Lars E	2021	Phys Medica	Article	Information retrieval
10.1097/PHM.0000000000002238	Will ChatGPT Match to Your Program?	ChatGPT and other artificial intelligence word prediction large database models are now readily available to the public. Program directors should be aware of the general features of this technology and consider its effect in graduate medical education, including the preparation of materials such as personal statements. The authors provide a sample ChatGPT-generated personal statement and general …	graduate education; natural language processing	5	Zumsteg, Jennifer M; Junn, Cherry	2023	Am J Phys Med Rehab	Review	Information retrieval
10.1007/s43465-023-00967-7	ChatGPT-4: Transforming Medical Education and Addressing Clinical Exposure Challenges in the Post-pandemic Era	BackgroundThe COVID-19 pandemic has affected medical education, constraining clinical exposure and posing unprecedented challenges for students and junior doctors. This research explores the potential of artificial intelligence (AI), specifically the ChatGPT-4 language model, to transform medical education and address the deficiencies in clinical exposure during the post-pandemic era.Research Que…		5	Lower, Kirk; Seth, Ishith; Lim, Bryan; Seth, Nimish	2023	Indian J Orthop	Article	Information retrieval
10.1007/s00266-023-03709-0	Can ChatGPT be the Plastic Surgeon's New Digital Assistant? A Bibliometric Analysis and Scoping Review of ChatGPT in Plastic Surgery Literature	Background:ChatGPT, an artificial intelligence (AI) chatbot that uses natural language processing (NLP) to interact in a humanlike manner, has made significant contributions to various healthcare fields, including plastic surgery. However, its widespread use has raised ethical and security concerns. This study examines the presence of ChatGPT, an artificial intelligence (AI) chatbot, in the liter…	plastic surgery; chatGPT; patient education; clinical practice; ethics; research	5	Liu, Hilary Y; Alessandri-Bonetti, Mario; Arellano, Jose Antonio; Egro, Francesco M	2023	Aesthet Plast Surg	Review	Information retrieval
10.1111/medu.14696	Exploring how feedback reflects entrustment decisions using artificial intelligence	Context: Clinical supervisors make judgements about how much to trust learners with critical activities in patient care. Such decisions mediate trainees' opportunities for learning and competency development and thus are a critical component of education. As educators apply entrustment frameworks to assessment, it is important to determine how narrative feedback reflecting entrustment may also ad…		5	Gin, Brian C; Ten Cate, Olle; O'sullivan, Patricia S; Hauer, Karen E; Boscardin, Christy	2022	Med Educ	Article	Definitive journal list
10.3390/electronics10172075	The Friendly Health Issue Network to Support Computer-Assisted Education for Clinical Reasoning in Multimorbidity Patients	Clinical reasoning in multimorbidity conditions asks for the ability to anticipate the possible evolutions of the overall health state of a patient and to identify the interactions among the concurrent health issues and their treatments. The HIN (Health Issue Network) approach, as Petri Nets-based formal language, is introduced as capable of providing a novel perspective to facilitate the acquisi…	educational software; case-based learning	5	Pecoraro, Fabrizio; Ricci, Fabrizio L; Consorti, Fabrizio; Luzi, Daniela; Tamburis, Oscar	2021	Electronics-Switz	Article	Information retrieval
10.1109/ACCESS.2021.3072782	AI Ethics: Algorithmic Determinism or Self-Determination? The GPDR Approach	Artificial Intelligence (AI) refers to systems designed by humans, interpreting the already collected data and deciding the best action to take, according to the pre-defined parameters, in order to achieve the given goal. Designing, trial and error while using AI, brought ethics to the center of the dialogue between tech giants, enterprises, academic institutions as well as policymakers. Ethical …	ethics; medical service; privacy; ethics	5	Milossi, Maria; Alexandropoulou-Egyptiadou, Eugenia; Psannis, Konstantinos E	2021	Ieee Access	Article	Information retrieval
10.1186/s12909-019-1610-2	Certainty-based marking in a formative assessment improves student course appreciation but not summative examination scores	BackgroundStudy motivation and knowledge retention benefit from regular student self-assessments. Inclusion of certainty-based learning (CBL) in computer-assisted formative tests may further enhance this by enabling students to identify whether they are uninformed or misinformed regarding the topics tested, which may trigger future study actions including instructor consultation.MethodsUsing a cr…	computer assisted learning; student performance	5	Hendriks, Wiljan J A J; Bakker, Nicole; Pluk, Helma; De Brouwer, Arjan; Wieringa, Be; Cambi, Alessandra; Zegers, Mirjam; Wansink, Derick G; Leunissen, Ron; Klaren, Peter H M	2019	Bmc Med Educ	Article	Definitive journal list
10.2196/46344	Data Science as a Core Competency in Undergraduate Medical Education in the Age of Artificial Intelligence in Health Care	The increasingly sophisticated and rapidly evolving application of artificial intelligence in medicine is transforming how health care is delivered, highlighting a need for current and future physicians to develop basic competency in the data science that underlies this topic. Medical educators must consider how to incorporate central concepts in data science into their core curricula to train ph…	barriers; data science; develop trust; health care; health care delivery; integration; machine learning; physician	5	Seth, Puneet; Hueppchen, Nancy; Miller, Steven D; Rudzicz, Frank; Ding, Jerry; Parakh, Kapil; Record, Janet D	2023	Jmir Med Educ	Article	Information retrieval
10.2196/47049	The Potential and Concerns of Using AI in Scientific Research: ChatGPT Performance Evaluation	Background: Artificial intelligence (AI) has many applications in various aspects of our daily life, including health, criminal, education, civil, business, and liability law. One aspect of AI that has gained significant attention is natural language processing (NLP), which refers to the ability of computers to understand and generate human language. Objective: This study aims to examine the pote…	chatGPT	5	Khlaif, Zuheir N; Mousa, Allam; Hattab, Muayad Kamal; Itmazi, Jamil; Hassan, Amjad A; Sanmugam, Mageswaran; Ayyoub, Abedalkarim	2023	Jmir Med Educ	Review	Information retrieval
10.2196/24372	Learning Analytics Applied to Clinical Diagnostic Reasoning Using a Natural Language Processing-Based Virtual Patient Simulator: Case Study	Background: Virtual patient simulators (VPSs) log all users' actions, thereby enabling the creation of a multidimensional representation of students' medical knowledge. This representation can be used to create metrics providing teachers with valuable learning information. Objective: The aim of this study is to describe the metrics we developed to analyze the clinical diagnostic reasoning of medi…	learning analytics; natural language processing	5	Furlan, Raffaello; Gatti, Mauro; Mene, Roberto; Shiffer, Dana; Marchiori, Chiara; Levra, Alessandro Giaj; Saturnino, Vincenzo; Brunetta, Enrico; Dipaola, Franca	2022	Jmir Med Educ	Article	Information retrieval
10.3389/fdgth.2022.831123	The Desire of Medical Students to Integrate Artificial Intelligence Into Medical Education: An Opinion Article	[No abstract available]	curriculum; machine learning; medical school; precision medicine	5	Frommeyer, Timothy C; Fursmidt, Reid M; Gilbert, Michael M; Bett, Ean S	2022	Front Digit Health	Article	Information retrieval
10.2147/AMEP.S312373	Advancing motivational interviewing training with artificial intelligence: readmi	Background: Motivational interviewing (MI) is an evidence-based, brief interventional approach that has been demonstrated to be highly effective in triggering change in high-risk lifestyle behaviors. MI tends to be underutilized in clinical settings, in part because of limited and ineffective training. To implement MI more widely, there is a critical need to improve the MI training process in a m…	patient engagement	5	Hershberger, Paul J; Pei, Yong; Bricker, Dean A; Crawford, Timothy N; Shivakumar, Ashutosh; Vasoya, Miteshkumar; Medaramitta, Raveendra; Rechtin, Maria; Bositty, Aishwarya; Wilson, Josephine F	2021	Adv Med Edu Pract	Review	Definitive journal list
10.22190/JTESAP2001001R	Ontology-based generation of multilingual questions for assessment in medical education	The requirements of state-of-the-art curricula and teaching processes in medical education have brought both new and improved the existing assessment methods. Recently, several promising methods have emerged, among them the Comprehensive Integrative Puzzle (CIP), which shows great potential. However, the construction of such questions requires high efforts of a team of experts and is time-consumi…	assessment	5	Radovi_, Maja; Petrovi_, Nenad; Toši_, Milorad	2020	J Teach Eng Spec Acad Purp	Article	Information retrieval
10.4103/0976-9668.210013	Is there any benefit of integrating computer-assisted learning with conventional teaching format in pharmacology to demonstrate the effects of different drugs on mean arterial blood pressure in an anesthetized dog?: A comparative study	Purpose: Computer-assisted learning (CAL) tools are often used in medical education as it can complement conventional teaching formats and as an alternative to animal experiments in undergraduate medical students. To identify if there is any benefit of integrating CAL tools with conventional teaching format in pharmacology for a specific topic. Materials and Method: Two groups of fourth semester …	computer assisted learning; likert scale; pharmacy	5	Sengupta, Parama; Sharma, Abhishek; Das, Nina	2017	J Nat Sci Biol Med	Article	Information retrieval
10.2196/mededu.4789	A conceptual analytics model for an outcome-driven quality management framework as part of professional healthcare education	Background: Preparing the future health care professional workforce in a changing world is a significant undertaking. Educators and other decision makers look to evidence-based knowledge to improve quality of education. Analytics, the use of data to generate insights and support decisions, have been applied successfully across numerous application domains. Health care professional education is on…	computer assisted instruction; health care; professional education	5	Hervatis, Vasilis; Loe, Alan; Barman, Linda; O'donoghue, John; Zary, Nabil	2015	Jmir Med Educ	Article	Information retrieval
10.2196/medinform.4450	Technology for large-scale translation of clinical practice guidelines: A pilot study of the performance of a hybrid human and computer-assisted approach	Background: The construction of EBMPracticeNet, a national electronic point-of-care information platform in Belgium, began in 2011 to optimize quality of care by promoting evidence-based decision making. The project involved, among other tasks, the translation of 940 EBM Guidelines of Duodecim Medical Publications from English into Dutch and French. Considering the scale of the translation proces…	guidelines	5	Van De Velde, Stijn; Macken, Lieve; Vanneste, Koen; Goossens, Martine; Vanschoenbeek, Jan; Aertgeerts, Bert; Vanopstal, Klaar; Stichele, Robert Vander; Buysschaert, Joost	2015	Jmir Med Inform	RCT	Information retrieval
10.1080/0142159031000092643	Computer-assisted instruction: Guiding learning through a key features approach in a community-based medical course	Computer-assisted instruction (CAI) offers a valuable adjunct to the difficulties encountered in teaching medical students in a community-based course in rural Australia. The paper outlines the educational planning processes behind the project and provides an outline of the modular solution to the task. Preliminary results show that this approach is feasible and acceptable to guide students' lear…		5	Sturmberg, Jp; Crowe, P; Hughes, C	2003	Med Teach	Article	Definitive journal list
10.1002/chp.1340240504	Targeting and structuring information resource use: A path toward informed clinical decisions	A core skill for all physicians to master is that of information manager. Despite a rapidly expanding set of electronic and print-based information resources, clinicians continue to answer their clinical queries predominantly through informal or formal consultation. Even as new tools are brought to market, the majority of them present information in a rigid fashion, presenting cumbersome user int…	evidence based medicine; information processing; information; natural language processing	5	Mangrulkar, Rajesh S	2004	J Contin Educ Health Prof	Article	Definitive journal list
10.3389/fonc.2023.1265024	Benchmarking ChatGPT-4 on a radiation oncology in-training exam and Red Journal Gray Zone cases: potentials and challenges for ai-assisted medical education and decision making in radiation oncology	PurposeThe potential of large language models in medicine for education and decision-making purposes has been demonstrated as they have achieved decent scores on medical exams such as the United States Medical Licensing Exam (USMLE) and the MedQA exam. This work aims to evaluate the performance of ChatGPT-4 in the specialized field of radiation oncology.MethodsThe 38th American College of Radiolo…	large language model; radiotherapy; natural language processing	4	Huang, Yixing; Gomaa, Ahmed; Semrau, Sabine; Haderlein, Marlen; Lettmaier, Sebastian; Weissmann, Thomas; Grigo, Johanna; Tkhayat, Hassen Ben; Frey, Benjamin; Gaipl, Udo; Distel, Luitpold; Maier, Andreas; Fietkau, Rainer; Bert, Christoph; Putz, Florian	2023	Front Oncol	Article	Information retrieval
10.2196/15358	A Bayesian Network Analysis of the Diagnostic Process and its Accuracy to Determine How Clinicians Estimate Cardiac Function in Critically Ill Patients: Prospective Observational Cohort Study	Background: Hemodynamic assessment of critically ill patients is a challenging endeavor, and advanced monitoring techniques are often required to guide treatment choices. Given the technical complexity and occasional unavailability of these techniques, estimation of cardiac function based on clinical examination is valuable for critical care physicians to diagnose circulatory shock. Yet, the lack…	physical examination; critical care; cognition; cardiology	4	Kaufmann, Thomas; Forte, Jose Castela; Hiemstra, Bart; Wiering, Marco A; Grzegorczyk, Marco; Epema, Anne H; Van Der Horst, Iwan C C	2019	Jmir Med Inf	Article	Information retrieval
10.1080/0142159X.2023.2249588	ChatGPT-4: An assessment of an upgraded artificial intelligence chatbot in the United States Medical Licensing Examination	Purpose: ChatGPT-4 is an upgraded version of an artificial intelligence chatbot. The performance of ChatGPT-4 on the United States Medical Licensing Examination (USMLE) has not been independently characterized. We aimed to assess the performance of ChatGPT-4 at responding to USMLE Step 1, Step 2CK, and Step 3 practice questions.Method: Practice multiple-choice questions for the USMLE Step 1, Step…	natural language processing; licensing examination; chatGPT	4	Mihalache, Andrew; Huang, Ryan S; Popovic, Marko M; Muni, Rajeev H	2024	Med Teach	Article	Definitive journal list
10.1016/j.acra.2022.04.026	Artificial Intelligence Curriculum Needs Assessment for a Pediatric Radiology Fellowship Program: What, How, and Why?	Rationale and Objectives: Artificial intelligence (AI) holds enormous potential for improvements in patient care, efficiency, and innovation in pediatric radiology practice. Although there is a pressing need for a radiology-specific training curriculum and formalized AI teaching, few resources are available. The purpose of our study was to perform a needs assessment for the development of an AI c…	radiology education	4	Velez-Florez, Maria Camila; Ghosh, Adarsh; Patton, Daniela; Sze, Raymond; Reid, Janet R; Sotardi, Susan	2023	Acad Radiol	Article	Information retrieval
10.3389/fpubh.2022.1025271	The effectiveness of artificial intelligence-based automated grading and training system in education of manual detection of diabetic retinopathy	BackgroundThe purpose of this study is to develop an artificial intelligence (AI)-based automated diabetic retinopathy (DR) grading and training system from a real-world diabetic dataset of China, and in particular, to investigate its effectiveness as a learning tool of DR manual grading for medical students. MethodsWe developed an automated DR grading and training system equipped with an AI-driv…	image analysis; diabetic retinopathy; diagnosis	4	Qian, Xu; Han, Jingying; Xian, Song; Zhao, Yuqing; Wu, Lili; Chu, Baorui; Wei, Guo; Zheng, Yefeng; Qiang, Zhang; Chu, Chunyan; Cheng, Bian; Kai, Ma; Yi, Qu	2022	Front Public Health	Article	Information retrieval
10.1007/s10916-021-01796-7	Artificial Intelligence in Medicine: A Sword of Damocles?	Will Artificial Intelligence (AI) re-humanize or de-humanize medicine? As AI becomes pervasive in clinical medicine, we argue that the ethical framework that sustains a responsible implementation of such technologies should be reconsidered. The emergence of AI in the clinical setting will challenge our traditional moral boundaries surrounding discussions of patient care since it is unclear how th…	humanity	4	Jotterand, Fabrice; Bosco, Clara	2022	J Med Syst	Article	Information retrieval
10.1088/1361-6579/ac7840	Exploring novel algorithms for atrial fibrillation detection by driving graduate level education in medical machine learning	During the lockdown of universities and the COVID-Pandemic most students were restricted to their homes. Novel and instigating teaching methods were required to improve the learning experience and so recent implementations of the annual PhysioNet/Computing in Cardiology (CinC) Challenges posed as a reference. For over 20 years, the challenges have proven repeatedly to be of immense educational va…	electrocardiogram; deep learning	4	Rohr, Maurice; Reich, Christoph; Hohl, Andreas; Lilienthal, Timm; Dege, Tizian; Plesinger, Filip; Bulkova, Veronika; Clifford, Gari; Reyna, Matthew; Antink, Christoph Hoog	2022	Physiol Meas	Article	Information retrieval
10.1016/j.ijmedinf.2022.104980	Putting undergraduate medical students in AI-CDSS designers? shoes: An innovative teaching method to develop digital health critical thinking	Introduction: Digital health programs are urgently needed to accelerate the adoption of Artificial Intelligence and Clinical Decision Support Systems (AI-CDSS) in clinical settings. However, such programs are still lacking for undergraduate medical students, and new approaches are required to prepare them for the arrival of new and unknown technologies. At University Paris Cite ' medical school, …	digital health; decision support system	4	Tsopra, Rosy; Peiffer-Smadja, Nathan; Charlier, Caroline; Campeotto, Florence; Lemogne, Cedric; Ruszniewski, Philippe; Vivien, Benoit; Burgun, Anita	2023	Int J Med Inform	Article	Information retrieval
10.1080/0142159X.2023.2249239	ChatGPT for assessment writing	What is the educational challenge?Medical schools invest significant resources into the creation of multiple-choice items for assessments. This process is costly and requires faculty training. Recently ChatGPT has been used in various areas to improve content creation efficiency, and it has otherwise been used to answer USMLE-style assessment items.What are the proposed solutions?We proposed the …	assessment; chatGPT	4	Zuckerman, Matthew; Flood, Ryan; Tan, Rachael J B; Kelp, Nicole; Ecker, David J; Menke, Jonathan; Lockspeiser, Tai	2023	Med Teach	Article	Definitive journal list
10.1016/j.artmed.2022.102458	A smarter perspective: Learning with and from AI-cases	Artificial intelligence (AI) has only partially (or not at all) been integrated into medical education, leading to growing concerns regarding how to train healthcare practitioners to handle the changes brought about by the introduction of AI. Programming lessons and other technical information into healthcare curricula has been proposed as a solution to support healthcare personnel in using AI or…	case-based learning; ethics	4	Ossa, Laura Arbelaez; Rost, Michael; Lorenzini, Giorgia; Shaw, David M; Elger, Bernice Simone	2023	Artif Intell Med	Article	Information retrieval
10.2196/24723	Using Virtual Patients to Explore the Clinical Reasoning Skills of Medical Students: Mixed Methods Study	Background: Improving clinical reasoning skills-the thought processes used by clinicians to formulate appropriate questions and diagnoses-is essential for reducing missed diagnostic opportunities. The electronic Clinical Reasoning Educational Simulation Tool (eCREST) was developed to improve the clinical reasoning of future physicians. A feasibility trial demonstrated acceptability and potential …	computer simulation; computer assisted instruction; educational technology; decision support system; decision making; clinical reasoning; clinical practice; primary care; diagnosis	4	Plackett, Ruth; Kassianos, Angelos P; Timmis, Jessica; Sheringham, Jessica; Schartau, Patricia; Kambouri, Maria	2021	J Med Internet Res	Article	Information retrieval
10.1111/cup.13944	Digital dermatopathology: The time is now	To continue to provide expert specialized care during the COVID-19 pandemic, our dermatopathology service transitioned to a secure virtual microscopy platform. In our experience, this digitally-enabled dermatopathology practice revealed myriad benefits, including an improved diagnostic workflow and increased access to teaching. Whole slide imaging (WSI) is a related system that digitizes glass sl…	clinical pathology; computer assisted diagnosis; covid-19	4	Blum, Amy E; Murphy, George F; Lee, Jonathan J	2021	J Cutan Pathol	Article	Information retrieval
10.1119/1.4739924	Low-cost diffuse optical tomography for the classroom	Diffuse optical tomography (DOT) is an emerging imaging modality with potential applications in oncology, neurology, and other clinical areas. It allows the non-invasive probing of the tissue function using relatively inexpensive and safe instrumentation. An educational laboratory setup of a DOT system could be used to demonstrate how photons propagate through tissues, basics of medical tomograph…	computer assisted instruction; image analysis	4	Minagawa, Taisuke; Zirak, Peyman; Weigel, Udo M; Kristoffersen, Anna K; Mateos, Nicolas; Valencia, Alejandra; Durduran, Turgut	2012	Am J Phys	Article	Information retrieval
10.3390/clinpract13060130	Evaluating the Efficacy of ChatGPT in Navigating the Spanish Medical Residency Entrance Examination (MIR): Promising Horizons for AI in Clinical Medicine	The rapid progress in artificial intelligence, machine learning, and natural language processing has led to increasingly sophisticated large language models (LLMs) for use in healthcare. This study assesses the performance of two LLMs, the GPT-3.5 and GPT-4 models, in passing the MIR medical examination for access to medical specialist training in Spain. Our objectives included gauging the model_…	chatGPT; generative pre-trained transformer; generative pre-trained transformer; image analysis; large language model; machine learning; patient safety	4	Guillen-Grima, Francisco; Guillen-Aguinaga, Sara; Guillen-Aguinaga, Laura; Alas-Brun, Rosa; Onambele, Luc; Ortega, Wilfrido; Montejo, Rocio; Aguinaga-Ontoso, Enrique; Barach, Paul; Aguinaga-Ontoso, Ines	2023	Clin Pract	Article	Information retrieval
10.2196/48978	Performance of ChatGPT on the Situational Judgement Test__ Professional Dilemmas__ased Examination for Doctors in the United Kingdom	Background: ChatGPT is a large language model that has performed well on professional examinations in the fields of medicine, law, and business. However, it is unclear how ChatGPT would perform on an examination assessing professionalism and situational judgement for doctors. Objective: We evaluated the performance of ChatGPT on the Situational Judgement Test (SJT): a national examination taken b…	chatbot; chatGPT; communication; examination; examination; language model; language model; reasoning	4	Borchert, Robin J; Hickman, Charlotte R; Pepys, Jack; Sadler, Timothy J	2023	Jmir Med Educ	Review	Information retrieval
10.34197/ats-scholar.2022-0141PS	A Picture Worth a Thousand Words, Created with One Sentence: Using Artificial Intelligence__reated Art to Enhance Medical Education	With the advancement of digital technology, the medium in which medical education is delivered has evolved from chalk talks, to the use of overhead projectors, and now to a digital format. Although the old modus operandi of a good chalk talk can still seize the attention of pupils and inspire, new methods continue to emerge. In recent years, artificial intelligence has materialized as a tool to a…		4	Huston, John C; Kaminski, Naftali	2023	Ats Sch	Article	Information retrieval
10.2196/50373	AI-Enabled Medical Education: Threads of Change, Promising Futures, and Risky Realities Across Four Potential Future Worlds	Background: The rapid trajectory of artificial intelligence (AI) development and advancement is quickly outpacing society's ability to determine its future role. As AI continues to transform various aspects of our lives, one critical question arises for medical education: what will be the nature of education, teaching, and learning in a future world where the acquisition, retention, and applicati…	chatGPT; ethics; ethics; future; generative; generative pre-trained transformer; privacy	4	Knopp, Michelle I; Warm, Eric J; Weber, Danielle; Kelleher, Matthew; Kinnear, Benjamin; Schumacher, Daniel J; Santen, Sally A; Mendonça, Eneida; Turner, Laurah	2023	Jmir Med Educ	Article	Information retrieval
10.1148/ryai.220170	An Artificial Intelligence Training Workshop for Diagnostic Radiology Residents	Purpose: To develop, implement, and evaluate feedback for an artificial intelligence (AI) workshop for radiology residents that has been designed as a condensed introduction of AI fundamentals suitable for integration into an existing residency curriculum. Materials and Methods: A 3-week AI workshop was designed by radiology faculty, residents, and AI engineers. The workshop was integrated into c…	competency-based education; machine learning; information	4	Hu, Ricky; Rizwan, Arsalan; Hu, Zoe; Li, Anthony; Chung, Andrew David; Kwan, Benjamin Y M	2023	Radiology: Art Int	Article	Information retrieval
10.1093/jamiaopen/ooad011	Using artificial intelligence in medical school admissions screening to decrease inter- and intra-observer variability	Objectives: Inter- and intra-observer variability is a concern for medical school admissions. Artificial intelligence (AI) may present an opportunity to apply a fair standard to all applicants systematically and yet maintain sensitivity to nuances that have been a part of traditional screening methods. Material and Methods: Data from 5 years of medical school applications were retrospectively acc…	admissions; bias; machine learning	4	Keir, Graham; Hu, Willie; Filippi, Christopher G; Ellenbogen, Lisa; Woldenberg, Rona	2023	Jamia Open	Article	Information retrieval
10.1067/j.cpradiol.2022.08.001	Dear Medical Students - Artificial Intelligence is Not Taking Away a Radiologist's Job	Given limited exposure to radiology during the pre-clinical and clinical years, it has been challenging to recruit medical students to radiology. Now, many medical students considering radiology as a career are deterred due to misinformation surrounding how AI implementation will affect radiologists in the future. Artificial Intelligence (AI) has the potential to revolutionize the way in which me…		4	Murugesan, Arun; Patel, Sahil; Viswanathan, Vidya Sankar; Bhargava, Puneet; Faraji, Navid	2023	Curr Probl Diagn Radiol	Article	Information retrieval
10.1016/j.hjdsi.2021.100555	Preliminary results of a clinical research and innovation scholarship to prepare medical students to lead innovations in health care	There is consensus amongst national organizations to integrate health innovation and augmented intelligence (AI) into medical education. However, there is scant evidence to guide policymakers and medical educators working to revise curricula. This study presents academic, operational, and domain understanding outcomes for the first three cohorts of participants in a clinical research and innovati…	machine learning	4	Sendak, Mark P; Gao, Michael; Ratliff, William; Whalen, Krista; Nichols, Marshall; Futoma, Joseph; Balu, Suresh	2021	Healthcare	Article	Information retrieval
10.21569/2222-7415-2020-10-4-179-185	The impact of artificial intelligence in radiology: As perceived by medical students; [___Я___ _С_УССТ_______ __Т_____Т_ __ _УЧ__УЮ ______СТ__У: ______ ____Ц__С__Х СТУ___Т__]	he age of AI and 'thinking machines' is beckoning and will soon become a component of a medic's toolbox when providing optimised patient-centred care. AI will have an impact on all medical fields but perhaps most prominently in the radiology department through image-recognition tasks. Thus, it is fundamental that the next generation of doctor's are made aware and prepared for this dynamic advance…	image analysis; radiology	4	Kasetti, P; Botchu, R	2020	Russ Electron J Radiol	Article	Information retrieval
10.1002/mp.14587	Artificial intelligence should be part of medical physics graduate program curriculum	[No abstract available]		4	Xing, Lei; Goetsch, Steven; Cai, Jing	2021	Med Phys	Article	Information retrieval
10.3233/978-1-61499-753-5-231	Medical and Healthcare Curriculum Exploratory Analysis	In the recent years, medical and healthcare higher education institutions compile their curricula in different ways in order to cover all necessary topics and sections that the students will need to go through to success in their future clinical practice. A medical and healthcare curriculum consists of many descriptive parameters, which define statements of what, when, and how students will learn…	data mining; outcome-based education	4	Komenda, Martin; Karolyi, Mat_j; Pokorná, Andrea; Vaitsis, Christos	2017	Stud Health Technol Informatics	Article	Information retrieval
10.1080/02763869.2012.724274	Literature Searching in Medical Education: Online Tutorial Development from Idea to Creation	The medical education literature is growing, and the result is not only greater knowledge, but an increasing complexity in locating quality evidence-based information. In 2008, eight librarians partnered with the Association of American Medical Colleges to research, conceptualize, and build an online module to develop medical educators' search skills. Developing an online instructional module is …	computer assisted instruction; continuing education; pubmed	4	Maggio, Lauren A; Davies, Kathy J; Allee, Nancy; Beattie, Jim; Berryman, Donna; Littleton, Dawn; Tannery, Nancy H; O'rourke, Kerry	2012	Med Ref Serv Q	Article	Information retrieval
10.1111/j.1365-2923.2010.03784.x	Adaptive feedback and student behaviour in computer-assisted instruction	Objectives Two packages of adaptive computer-assisted instruction (CAIs), both offering questions and subsequent feedback, were compared in terms of amount of feedback offered, learning efficiency and appreciation. Feedback was either barely more than knowledge of result ('minimal') or consisted of a complete additional learning path ('elaborate'). The CAIs differed in the way the type of feedbac…		4	Roels, Peter; Van Roosmalen, Griet; Van Soom, Carolien	2010	Med Educ	Article	Definitive journal list
10.1111/j.1365-2923.2010.03657.x	Computer-assisted modules to enhance the learning of anatomy by dissection.	[No abstract available]		4	Venkatiah, Jayanthi	2010	Med Educ	Article	Definitive journal list
10.1136/jme-2023-109366	Assessing the performance of ChatGPT in bioethics: a large language model's moral compass in medicine	Chat Generative Pre-Trained Transformer (ChatGPT) has been a growing point of interest in medical education yet has not been assessed in the field of bioethics. This study evaluated the accuracy of ChatGPT-3.5 (April 2023 version) in answering text-based, multiple choice bioethics questions at the level of US third-year and fourth-year medical students. A total of 114 bioethical questions were id…	decision making	3	Chen, Jamie; Cadiente, Angelo; Kasselman, Lora J; Pilkington, Bryan	2024	J Med Ethics	Article	Information retrieval
10.1016/j.amjms.2023.08.001	Can ChatGPT pass the thoracic surgery exam?	Background: The capacity of ChatGPT in academic environments and medical exams is being discovered more and more every day. In this study, we tested the success of ChatGPT on Turkish-language thoracic surgery exam questions.Methods: ChatGPT was provided with a total of 105 questions divided into seven distinct groups, each of which contained 15 questions. Along with the success of the students, t…	chatGPT; large language model	3	Gencer, Adem; Aydin, Suphi	2023	Am J Med Sci	Article	Information retrieval
10.1016/j.jbi.2004.12.003	Individualizing generic decision models using assessments as evidence	Complex decision models in expert systems often depend upon a number of utilities and subjective probabilities for an individual. Although these values can be estimated for entire populations or demographic subgroups, a model should be customized to the individual's specific parameter values. This process can be onerous and inefficient for practical decisions. We propose an interactive approach f…	decision support; expert system; real-time systems; patient education	3	Scott, Gc; Shachter, Rd	2005	J Biomed Inform	Article	Information retrieval
10.1177/20552076231152167	Are physicians and medical students ready for artificial intelligence applications in healthcare?	BackgroundArtificial intelligence (AI) Healthcare applications are listed in the national visions of some Gulf Cooperation Council countries. A successful use of AI depends on the attitude and perception of medical experts of its applications. ObjectiveTo evaluate physicians and medical students' attitude and perception on AI applications in healthcare. MethodA web-based survey was disseminated b…	perception; attitude; physician	3	Alzaabi, Adhari; Almaskari, Saleh; Aalabdulsalam, Abdulrahman	2023	Digit Health	Article	Information retrieval
10.1097/NNE.0000000000001446	Effect of Artificial Intelligence Course in Nursing on Students' Medical Artificial Intelligence Readiness	Background: It is predicted that artificial intelligence (AI) will transform nursing across all domains of nursing practice, including administration, clinical care, education, policy, and research.Purpose: This study examined the impact of an AI course in the nursing curriculum on students' medical AI readiness.Design and Methods: This comparative quasi-experimental study was conducted with a to…	nursing education	3	Taskiran, Nihal	2023	Nurs Educ	Article	Information retrieval
10.3390/ijerph20021589	Impact of the Rise of Artificial Intelligence in Radiology: What Do Students Think?	The rise of artificial intelligence (AI) in medicine, and particularly in radiology, is becoming increasingly prominent. Its impact will transform the way the specialty is practiced and the current and future education model. The aim of this study is to analyze the perception that undergraduate medical students have about the current situation of AI in medicine, especially in radiology. A survey …	radiology	3	Barreiro-Ares, Andres; Morales-Santiago, Annia; Sendra-Portero, Francisco; Souto-Bayarri, Miguel	2023	Int J Env Res Pub He	Article	Information retrieval
10.1111/bcp.15977	Using artificial intelligence to create diverse and inclusive medical case vignettes for education	AimsMedical case vignettes play a crucial role in medical education, yet they often fail to authentically represent diverse patients. Moreover, these vignettes tend to oversimplify the complex relationship between patient characteristics and medical conditions, leading to biased and potentially harmful perspectives among students. Displaying aspects of patient diversity, such as ethnicity, in wri…	chatGPT	3	Bakkum, Michiel J; Hartjes, Marielle G; Piet, Joost D; Donker, Erik M; Likic, Robert; Sanz, Emilio; De Ponti, Fabrizio; Verdonk, Petra; Richir, Milan C; Van Agtmael, Michiel A; Tichelaar, Jelle	2024	Brit J Clin Pharmaco	Article	Information retrieval
10.1186/s12909-023-04752-w	Advantages and pitfalls in utilizing artificial intelligence for crafting medical examinations: a medical education pilot study with GPT-4	BackgroundThe task of writing multiple choice question examinations for medical students is complex, timely and requires significant efforts from clinical staff and faculty. Applying artificial intelligence algorithms in this field of medical education may be advisable.MethodsDuring March to April 2023, we utilized GPT-4, an OpenAI application, to write a 210 multi choice questions-MCQs examinati…	chatGPT; examination; multiple choice test	3	Klang, E; Portugez, S; Gross, R; Lerner, Kassif R; Brenner, A; Gilboa, M; Ortal, T; Ron, S; Robinzon, V; Meiri, H; Segal, G	2023	Bmc Med Educ	Article	Definitive journal list
10.1177/039139880202500908	Teaching technology with technology: Computer assisted lessons in the medical school - The first Italian experience in nephrology and dialysis	Background: Dialysis is often neglected in academic teaching. At the University of Torino, Italy, teaching Nephrology (4(th) year of Medical School) consists of 21 hours of formal lessons, 10 hours/student of interactive lessons (4110 dedicated to dialysis) and 10 optional lessons (3 regarding dialysis). Interactive and optional lessons widely employ computer assisted teaching. Aim of the study w…	student satisfaction	3	Piccoli, Gb; Burdese, M; Bergamo, D; Mezza, E; Soragna, G; Quaglia, M; Gai, M; Garofletti, Y; Martino, B; D'aquino, G; Gino, M; Biancone, L; Jeantet, A; Segoloni, Gp	2002	Int J Artif Organs	Article	Information retrieval
10.1080/10401334.2022.2059664	Machine Learning for The Prediction of Ranked Applicants and Matriculants to an Internal Medicine Residency Program	Phenomenon: Residency programs throughout the country each receive hundreds to thousands of applications every year. Holistic review of this many applications is challenging, and to-date, few tools exist to streamline or assist in the process for selecting candidates to interview and rank. Machine learning could assist programs in predicting which applicants are likely to be ranked, and among ran…	admissions; decision support; graduate education; machine learning; random forest	3	Rees, Christiaan A; Ryder, Hilary F	2023	Teach Learn Med	Review	Definitive journal list
10.1590/1516-3180.2018.0200060818	Are surface and deep learning approaches associated with study patterns and choices among medical students? A cross-sectional study	BACKGROUND: Different approaches to learning can exert considerable influence on the teaching-learning process in medical education. This study aimed to investigate the association of surface and deep learning with study patterns, preferred type of assessment, practices of cheating and quality of sleep among medical students. DESIGN AND SETTING: Cross-sectional study on medical students enrolled …	learning	3	De Almeida Delgado, Alvaro Henrique; Rodrigues Almeida, Joao Paulo; Borowski Mendes, Larissa Souza; De Oliveira, Isabella Noceli; Ezequiel, Oscarina Da Silva; Granero Lucchetti, Alessandra Lamas; Lucchetti, Giancarlo	2018	Sao Paulo Med J	Article	Information retrieval
10.1136/bmjopen-2021-051466	Automatic vein measurement by ultrasonography to prevent peripheral intravenous catheter failure for clinical practice using artificial intelligence: development and evaluation study of an automatic detection method based on deep learning	Objectives Complications due to peripheral intravenous catheters (PIVC) can be assessed using ultrasound imaging; however, it is not routinely conducted due to the need for training in image reading techniques. This study aimed to develop and validate a system that automatically measures blood vessel diameters on ultrasound images using artificial intelligence (AI) and provide recommendations for…	ultrasound; information technology	3	Takahashi, Toshiaki; Nakagami, Gojiro; Murayama, Ryoko; Abe-Doi, Mari; Matsumoto, Masaru; Sanada, Hiromi	2022	Bmj Open	Article	Information retrieval
10.1371/journal.pone.0290642	Western Australian medical students' attitudes towards artificial intelligence in healthcare	IntroductionSurveys conducted internationally have found widespread interest in artificial intelligence (AI) amongst medical students. No similar surveys have been conducted in Western Australia (WA) and it is not known how medical students in WA feel about the use of AI in healthcare or their understanding of AI. We aim to assess WA medical students' attitudes towards AI in general, AI in health…		3	Stewart, Jonathon; Lu, Juan; Gahungu, Nestor; Goudie, Adrian; Fegan, P Gerry; Bennamoun, Mohammed; Sprivulis, Peter; Dwivedi, Girish	2023	Plos One	Review	Information retrieval
10.1002/ase.2336	Evaluating AI-powered text-to-image generators for anatomical illustration: A comparative study	Medical illustration, which involves the creation of visual representations of anatomy, has long been an essential tool for medical professionals and educators. The integration of AI and medical illustration has the potential to revolutionize the field of anatomy education, providing highly accurate, customizable images. The authors evaluated three AI-powered text-to-image generators in producing…	anatomy education; computer assisted instruction	3	Noel, Geoffroy P J C	2023	Anat Sci Educ	Article	Definitive journal list
10.1007/s00330-023-10043-1	Learning from the machine: AI assistance is not an effective learning tool for resident education in chest x-ray interpretation	ObjectivesTo assess whether a computer-aided detection (CADe) system could serve as a learning tool for radiology residents in chest X-ray (CXR) interpretation.MethodsEight radiology residents were asked to interpret 500 CXRs for the detection of five abnormalities, namely pneumothorax, pleural effusion, alveolar syndrome, lung nodule, and mediastinal mass. After interpreting 150 CXRs, the reside…	diagnosis; radiography	3	Chassagnon, Guillaume; Billet, Nicolas; Rutten, Caroline; Toussaint, Thibault; De Linval, Quentin Cassius; Collin, Megane; Lemouchi, Leila; Homps, Margaux; Hedjoudje, Mohamed; Ventre, Jeanne; Gregory, Jules; Canniff, Emma; Regnard, Nor-Eddine; Bennani, Souhail; Revel, Marie-Pierre	2023	Eur Radiol	Article	Information retrieval
10.3390/healthcare11172417	Developing an AI-Assisted Educational Chatbot for Radiotherapy Using the IBM Watson Assistant Platform	Objectives: This study aims to make radiotherapy knowledge regarding healthcare accessible to the general public by developing an AI-powered chatbot. The interactive nature of the chatbot is expected to facilitate better understanding of information on radiotherapy through communication with users. Methods: Using the IBM Watson Assistant platform on IBM Cloud, the chatbot was constructed followin…	radiotherapy; patient education; health care; chatGPT	3	Chow, James C L; Wong, Valerie; Sanders, Leslie; Li, Kay	2023	Healthcare-Basel	Article	Information retrieval
10.1186/s12909-022-03872-z	A novel use of an artificially intelligent Chatbot and a live, synchronous virtual question-and answer session for fellowship recruitment	IntroductionAcademic departments universally communicate information about their programs using static websites. In addition to websites, some programs have even ventured out into social media (SM). These bidirectional forms of SM interaction show great promise; even hosting a live Question and Answer (Q&A) session has the potential for program branding. Artificial Intelligence (AI) usage in the …	innovation; graduate education; social media	3	Yi, Peter K; Ray, Neil D; Segall, Noa	2023	Bmc Med Educ	Article	Definitive journal list
10.3389/fped.2020.00544	Unsupervised Machine Learning Algorithms Examine Healthcare Providers' Perceptions and Longitudinal Performance in a Digital Neonatal Resuscitation Simulator	Background:Frequent simulation-based education is recommended to improve health outcomes during neonatal resuscitation but is often inaccessible due to time, resource, and personnel requirements. Digital simulation presents a potential alternative; however, its effectiveness and reception by healthcare professionals (HCPs) remains largely unexplored. Objectives:This study explores HCPs' attitudes…	simulation; serious games	3	Lu, Chang; Ghoman, Simran K; Cutumisu, Maria; Schmoelzer, Georg M	2020	Front Pediatr	Article	Information retrieval
10.1007/s10278-020-00331-3	Ontology-Based Radiology Teaching File Summarization, Coverage, and Integration	Radiology teaching file repositories contain a large amount of information about patient health and radiologist interpretation of medical findings. Although valuable for radiology education, the use of teaching file repositories has been hindered by the ability to perform advanced searches on these repositories given the unstructured format of the data and the sparseness of the different reposito…	unsupervised machine learning; clinical reasoning	3	Deshpande, Priya; Rasin, Alexander; Son, Jun; Kim, Sungmin; Brown, Eli; Furst, Jacob; Raicu, Daniela S; Montner, Steven M; Armato, Samuel G, Iii	2020	J Digit Imaging	Article	Information retrieval
10.1007/s10639-023-12009-8	AI in Medical Education: Global situation, effects and challenges	Purpose: Artificial Intelligence (AI) is transforming healthcare and shows considerable promise for the delivery of medical education. This systematic review provides a comprehensive analysis of the global situation, effects, and challenges associated with applying AI at the different stages of medical education. Methods: This review followed the PRISMA guidelines, and retrieved studies published…		3	Zhang, Wei; Cai, Mingxuan; Lee, Hong Joo; Evans, Richard; Zhu, Chengyan; Ming, Chenghan	2024	Educ Inf Technol	Review	Information retrieval
10.1002/oto2.94	Evaluating the Current Ability of ChatGPT to Assist in Professional Otolaryngology Education	Objective: To quantify ChatGPT's concordance with expert Otolaryngologists when posed with high-level questions that require blending rote memorization and critical thinking. Study Design: Cross-sectional survey. Setting: OpenAI's ChatGPT-3.5 Platform. Methods: Two board-certified otolaryngologists (HZ, RS) input 2 sets of 30 text-based questions (open-ended and single-answer multiple-choice) int…	chatGPT; continuing education; large language model; machine learning	3	Zalzal, Habib G; Cheng, Jenhao; Shah, Rahul K	2023	Otp Open	Article	Information retrieval
10.34197/ats-scholar.2023-0036PS	Large Language Models and Medical Education: Preparing for a Rapid Transformation in How Trainees Will Learn to Be Doctors	Artificial intelligence has the potential to revolutionize health care but has yet to be widely implemented. In part, this may be because, to date, we have focused on easily predicted rather than easily actionable problems. Large language models (LLMs) represent a paradigm shift in our approach to artificial intelligence because they are easily accessible and already being tested by frontline cli…	large language model	3	Ravi, Akshay; Neinstein, Aaron; Murray, Sara G	2023	Ats Sch	Article	Information retrieval
10.2196/50658	Using ChatGPT for Clinical Practice and Medical Education: Cross-Sectional Survey of Medical Students_ and Physicians_ Perceptions	Background: ChatGPT is a well-known large language model__ased chatbot. It could be used in the medical field in many aspects. However, some physicians are still unfamiliar with ChatGPT and are concerned about its benefits and risks. Objective: We aim to evaluate the perception of physicians and medical students toward using ChatGPT in the medical field. Methods: A web-based questionnaire was sen…	acceptance; attitude; attitude; chatbot; chatbot; chatGPT; conversational agent; conversational agent; internship and residency; opinion; opinion; perception; perception; perspective; survey; survey; medical resident; medical resident; survey; survey	3	Tangadulrat, Pasin; Sono, Supinya; Tangtrakulwanich, Boonsin	2023	Jmir Med Educ	Article	Information retrieval
10.3205/zma001600	Immersive training of clinical decision making with AI driven virtual patients _ a new VR platform called medical tr.AI.ning; [Immersives Training der klinischen Entscheidungsfindung mit KI-gesteuerten virtuellen Patienten _ eine neue VR-Plattform namens medical tr.AI.ning]	Background: Medical students need to be prepared for various situations in clinical decision-making that cannot be systematically trained with real patients without risking their health or integrity. To target system-related limitations of actor-based training, digital learning methods are increasingly used in medical education, with vir tual reality (VR)-training seeming to have high potential. …	virtual patient; virtual reality	3	Mergen, Marvin; Junga, Anna; Risse, Benjamin; Valkov, Dimitar; Graf, Norbert; Marschall, Bernhard	2023	Gms J Med Edu	Article	Information retrieval
10.1093/ehjdh/ztab076	Digital transformation of major scientific meetings induced by the COVID-19 pandemic: Insights from the ESC 2020 annual congress	As a consequence of the COVID-19 pandemic, the European Society of Cardiology (ESC) was forced to pivot the scientific programme of the ESC Congress 2021 into a totally new format for online consumption, The Digital Experience. A variety of new suppliers were involved, including experts in TV studio, cloud infrastructure, online platforms, video management, and online analytics. An information te…	digital; information technology; research	3	Roffi, Marco; Casadei, Barbara; Gouillard, Christine; Nambatingue, Nata; Daval, Ghislain; Bardinet, Isabel; Priori, Silvia G	2021	Eur Heart J Digit Health	Article	Information retrieval
10.4103/jehp.jehp_283_19	Why the tremendous potential of uploading health educational material on medical institutions' website remains grossly underutilized in the era of the Fourth Industrial Revolution?	Due to the short span available for consultation with clinicians, patients try to become well versed with their clinical conditions before the medical consultation. They search Google for their medical information; here comes the problem of authenticity of the sources. It is very difficult to obtain authentic medical information for the patients from the Internet. As a result, sometimes, patients…		3	Bhattacharya, Sudip; Singh, Amarjeet	2020	J Edu Health Promotion	Article	Information retrieval
10.1080/10872981.2018.1447211	A pilot study: a teaching electronic medical record for educating and assessing residents in the care of patients	Objective: We tested a novel, web-based teaching electronic medical record to teach and assess residents_ ability to enter appropriate admission orders for patients admitted to the intensive care unit. The primary objective was to determine if this tool could improve the learners_ ability to enter an evidence-based, comprehensive initial care plan for critically ill patients. Methods: The authors…	computer assisted instruction; educational tool; graduate education; virtual patient	3	Smith, Joshua; Carlos, W Graham; Johnson, Cynthia S; Takesue, Blaine; Litzelman, Debra	2018	Med Educ Online	Article	Definitive journal list
10.1080/0142159X.2024.2305365	Twelve tips on creating and using custom GPTs to enhance health professions education	The custom GPT is the latest powerful feature added to ChatGPT. Non-programmers can create and share their own GPTs ("chat bots"), allowing Health Professions Educators to apply the capabilities of ChatGPT to create administrative assistants, online tutors, virtual patients, and more, to support their clinical and non-clinical teaching environments. To achieve this correctly, however, requires so…	chatGPT; large language model	2	Masters, Ken; Benjamin, Jennifer; Agrawal, Anoop; Macneill, Heather; Pillow, M Tyson; Mehta, Neil	2024	Med Teach	Article	Definitive journal list
10.1007/s11606-022-07758-0	A Clinical Reasoning-Encoded Case Library Developed through Natural Language Processing	Importance Case reports that externalize expert diagnostic reasoning are utilized for clinical reasoning instruction but are difficult to search based on symptoms, final diagnosis, or differential diagnosis construction. Computational approaches that uncover how experienced diagnosticians analyze the medical information in a case as they formulate a differential diagnosis can guide educational us…	case-based learning; natural language processing; clinical reasoning	2	Zack, Travis; Dhaliwal, Gurpreet; Geha, Rabih; Margaretten, Mary; Murray, Sara; Hong, Julian C C	2023	J Gen Intern Med	Article	Information retrieval
10.1111/imj.15839	Professionalism and clinical short answer question marking with machine learning	Machine learning may assist in medical student evaluation. This study involved scoring short answer questions administered at three centres. Bidirectional encoder representations from transformers were particularly effective for professionalism question scoring (accuracy ranging from 41.6% to 92.5%). In the scoring of 3-mark professionalism questions, as compared with clinical questions, machine …	natural language processing; performance evaluation	2	Lam, Antoinette; Lam, Lydia; Blacketer, Charlotte; Parnis, Roger; Franke, Kyle; Wagner, Morganne; Wang, David; Tan, Yiran; Oakden-Rayner, Lauren; Gallagher, Steve; Perry, Seth W; Licinio, Julio; Symonds, Ian; Thomas, Josephine; Duggan, Paul; Bacchi, Stephen	2022	Intern Med J	Article	Information retrieval
10.47391/JPMA.5717	Knowledge and perception of medical students towards the use of artificial intelligence in healthcare	Objective: To assess the knowledge and perception of medical students regarding the utility and applications of artificial intelligence in medicine.Methods:The cross-sectional study was conducted at the Shifa College of Medicine, Islamabad, Pakistan, from February to August 2021, and comprised medical students regardless of gender or year of studies. Data was collected using a pretested questionn…	perception	2	Ahmer, Hania; Bin Altaf, Saad; Khan, Hamza Mustufa; Bhatti, Ibrahim Ahmad; Ahmad, Salwan; Shahzad, Sanah; Naseem, Sajida	2023	J Pak Med Assoc	Article	Information retrieval
10.1186/s12909-023-04553-1	Psychometric properties of the persian version of the Medical Artificial Intelligence Readiness Scale for Medical Students (MAIRS-MS)	IntroductionThere are numerous cases where artificial intelligence (AI) can be applied to improve the outcomes of medical education. The extent to which medical practitioners and students are ready to work and leverage this paradigm is unclear in Iran. This study investigated the psychometric properties of a Persian version of the Medical Artificial Intelligence Readiness Scale for Medical Studen…	validation	2	Ghalibaf, Amirali Moodi; Moghadasin, Maryam; Emadzadeh, Ali; Mastour, Haniye	2023	Bmc Med Educ	Article	Definitive journal list
10.3389/fped.2022.864755	Ignorance Isn't Bliss: We Must Close the Machine Learning Knowledge Gap in Pediatric Critical Care	Pediatric intensivists are bombarded with more patient data than ever before. Integration and interpretation of data from patient monitors and the electronic health record (EHR) can be cognitively expensive in a manner that results in delayed or suboptimal medical decision making and patient harm. Machine learning (ML) can be used to facilitate insights from healthcare data and has been successfu…	machine learning	2	Ehrmann, Daniel; Harish, Vinyas; Morgado, Felipe; Rosella, Laura; Johnson, Alistair; Mema, Briseida; Mazwi, Mjaye	2022	Front Pediatr	Article	Information retrieval
10.1016/j.acra.2022.04.010	The Radiology: Artificial Intelligence Trainee Editorial Board: Initial Experience and Future Directions	In 2019, the journal Radiology: Artificial Intelligence introduced its Trainee Editorial Board (TEB) to offer formal training in medical journal-ism to medical students, radiology residents and fellows, and research-career trainees. The TEB aims to build a community of radiologists, radiation oncologists, medical physicists, and researchers in fields related to artificial intelligence (AI) in rad…	research	2	Staziaki, Pedro, V; Yi, Paul H; Li, Matthew D; Daye, Dania; Kahn, Charles E; Gichoya, Judy W	2022	Acad Radiol	Review	Information retrieval
10.1186/s12909-023-04700-8	AI in medical education: medical student perception, curriculum recommendations and design suggestions	Medical AI has transformed modern medicine and created a new environment for future doctors. However, medical education has failed to keep pace with these advances, and it is essential to provide systematic education on medical AI to current medical undergraduate and postgraduate students. To address this issue, our study utilized the Unified Theory of Acceptance and Use of Technology model to id…	clinical training	2	Li, Qianying; Qin, Yunhao	2023	Bmc Med Educ	Article	Definitive journal list
10.1109/TMM.2022.3205456	An Intelligent Virtual Standard Patient for Medical Students Training Based on Oral Knowledge Graph	Virtual standard patient (VSP) is in high demand for medical students' diagnosis ability training in an efficient manner. Different from the traditional conversation system in medical dialogue generation, VSP needs a novel conversation paradigm to act as the patient instead of the doctor. However, existing conversation techniques still have limited ability in terms of generation of symptoms exhib…		2	Song, Wenfeng; Hou, Xia; Li, Shuai; Chen, Chenglizhao; Gao, Danyang; Wang, Xian'e; Sun, Yuzhe; Hou, Jianxia; Hao, Aimin	2023	Ieee T Multimedia	Article	Information retrieval
10.1097/ACM.0000000000005202	Artificial Intelligence Screening of Medical School Applications: Development and Validation of a Machine-Learning Algorithm	PurposeTo explore whether a machine-learning algorithm could accurately perform the initial screening of medical school applications.MethodUsing application data and faculty screening outcomes from the 2013 to 2017 application cycles (n = 14,555 applications), the authors created a virtual faculty screener algorithm. A retrospective validation using 2,910 applications from the 2013 to 2017 cycles…		2	Triola, Marc M; Reinstein, Ilan; Marin, Marina; Gillespie, Colleen; Abramson, Steven; Grossman, Robert I; Rivera Jr, Rafael	2023	Acad Med	Review	Definitive journal list
10.4103/0022-3859.75352	A cross-sectional evaluation of computer literacy among medical students at a tertiary care teaching hospital in Mumbai (Bombay)	Background: Computer usage capabilities of medical students for introduction of computer-aided learning have not been adequately assessed. Aim: Cross-sectional study to evaluate computer literacy among medical students. Settings and Design: Tertiary care teaching hospital in Mumbai, India. Materials and Methods: Participants were administered a 52-question questionnaire, designed to study their b…	computer assisted learning	2	Panchabhai, T S; Dangayach, N S; Mehta, V S; Patankar, C, V; Rege, N N	2011	J Postgrad Med	Article	Information retrieval
10.1177/20552076221114195	Medical students' intention to integrate digital health into their medical practice: A pre-peri COVID-19 survey study in Canada	Objective We aimed to explore the factors that influence medical students' intention to integrate dHealth technologies in their practice and analyze the influence of the COVID-19 pandemic on their perceptions and intention. Methods We conducted a two-phased survey study at the University of Montreal's medical school in Canada. The study population consisted of 1367 medical students. The survey qu…	digital health; ehealth; clinical practice; covid-19; survey	2	Pare, Guy; Raymond, Louis; Pomey, Marie-Pascale; Gregoire, Genevieve; Castonguay, Alexandre; Ouimet, Antoine Grenier	2022	Digit Health	Article	Information retrieval
10.1007/s00228-024-03649-x	ChatGPT for generating multiple-choice questions: Evidence on the use of artificial intelligence in automatic item generation for a rational pharmacotherapy exam	PurposeArtificial intelligence, specifically large language models such as ChatGPT, offers valuable potential benefits in question (item) writing. This study aimed to determine the feasibility of generating case-based multiple-choice questions using ChatGPT in terms of item difficulty and discrimination levels.MethodsThis study involved 99 fourth-year medical students who participated in a ration…	chatGPT; automatic item generation; multiple choice test	2	Kiyak, Yavuz Selim; Coskun, Ozlem; Budakoglu, Isil Irem; Uluoglu, Canan	2024	Eur J Clin Pharmacol	Article	Information retrieval
10.18280/ts.390542	AIAVRT: 5.0 Transformation in Medical Education with Next Generation AI-3D Animation and VR Integrated Computer Graphics Imagery	Immersive recreations of actual classrooms in virtual reality (VR) provide students and teachers with insights into the classroom. Recent technological advances in haptics, display systems, and motion detection create a realistic and interactive experience, making VR ideal for hands-on training. The main fields of application for VR are interventional procedures like surgeries. VR devices allow t…		2	Kumar, Abhishek; Saudagar, Abdul Khader Jilani; Alkhathami, Mohammed; Alsamani, Badr; Hasanat, Mozaherul Hoque Abul; Khan, Muhammad Badruddin; Kumar, Ankit; Singh, Kamred Udham	2022	Trait Signal	Article	Information retrieval
10.1080/0142159X.2023.2190483	Artificial intelligence-based online platform assists blood cell morphology learning: A mixed-methods sequential explanatory designed research	Background The study aimed to evaluate the effectiveness of learning blood cell morphology by learning on our Artificial intelligence (AI)-based online platform.MethodsOur study is based on mixed-methods sequential explanatory design and crossover design. Thirty-one third-year medical students were randomly divided into two groups. The two groups had platform learning and microscopy learning in d…		2	Li, Junxun; Ouyang, Juan; Liu, Juan; Zhang, Fan; Wang, Zhigang; Guo, Xin; Liu, Min; Taylor, David	2023	Med Teach	Article	Definitive journal list
10.1017/S0022215123001354	The role of ChatGPT in enhancing ENT surgical training - a trainees' perspective	Objective ChatGPT, developed by Open AI (November 2022) is a powerful artificial intelligence language model, designed to produce human-like text from user-written prompts. Prompts must give context-specific information to produce valuable responses. Otolaryngology is a specialist field that sees limited exposure during undergraduate and postgraduate education. Additionally, otolaryngology traine…	otolaryngology	2	Brennan, Laura; Balakumar, Ramkishan; Bennett, Warren	2023	J Laryngol Otol	Review	Information retrieval
10.1016/S1470-8175(01)00047-9	Conventional teaching remains effective in teaching medical biochemistry in BPKIHS, Nepal, although students enjoy supplementary computer teaching	A computer program down loaded from the Internet was used as a tutorial to teach the structure-function relationship of MHC molecule to MBBS students of BPKIHS, a medical college in Nepal. The computer-aided teaching session, with a facilitator from the biochemistry faculty, was found to be more interesting to the students although learning outcomes were not enhanced by comparison to sessions usi…	computer assisted learning	2	Koner, Bc; Lamsal, M; Banerjee, Bd; Baral, N	2001	Biochem Mol Biol Edu	Article	Information retrieval
10.25259/NMJI_208_20	Artificial intelligence in healthcare: Should it be included in the medical curriculum? A students? perspective	The application of artificial intelligence (AI) in healthcare has increased due to rapid digitization and integration of computer science in all fields. However, the outcome in relation to patient treatment and healthcare delivery is not that visible. The reasons could be non-availability of data, lack of computerization and financial constraints. Besides this, the lack of appropriate teaching at…		2	Bansal, Manishi; Jindal, Ankush	2022	Natl Med J India	Article	Information retrieval
10.1152/advan.00237.2022	LecturePlus: a learner-centered teaching method to promote deep learning	A new teaching format, the LecturePlus, was formulated as a lecture followed by small-group learning activities. This study assessed the effectiveness of LecturePlus in medical education. An interventional study was conducted among final-year medical students, with 74 students in the experimental group and 96 students in the control group. Each LecturePlus lasted -1 h and was conducted with 12-18…	teaching methods	2	Hashim, Muhammad Jawad; Govender, Romona; Ghenimi, Nadirah; Kieu, Alexander; Khan, Moien A B	2023	Adv Physiol Educ	Article	Information retrieval
10.2196/52113	Assessing ChatGPT's Mastery of Bloom's Taxonomy Using Psychosomatic Medicine Exam Questions: Mixed-Methods Study	Background: Large language models such as GPT-4 (Generative Pre-trained Transformer 4) are being increasingly used in medicine and medical education. However, these models are prone to "hallucinations" (ie, outputs that seem convincing while being factually incorrect). It is currently unknown how these errors by large language models relate to the different cognitive levels defined in Bloom's tax…	answer; assessment; bloom's taxonomy; chatGPT; classification; error; examination; examination; generative; generative pre-trained transformer; generative pre-trained transformer; language model; learning outcome; large language model; mcq; examination; multiple choice test; natural language processing; natural language processing; response; taxonomy	2	Herrmann-Werner, Anne; Festl-Wietek, Teresa; Holderried, Friederike; Herschbach, Lea; Griewatz, Jan; Masters, Ken; Zipfel, Stephan; Mahling, Moritz	2024	J Med Internet Res	Article	Information retrieval
10.1016/j.ijom.2019.01.018	Learning condyle repositioning during orthognathic surgery with a surgical navigation system	Condyle repositioning during bilateral sagittal splint osteotomy (BSSO) is a challenging step for the inexperienced surgeon. We aimed to demonstrate the benefit of navigation for learning the condyle repositioning. We treated 100 patients who underwent a BSSO. A trainee performed the condyle repositioning of one side in two phases. In the first one, the trainee positioned without watching the scr…	surgical training	2	Lartizien, R; Zaccaria, I; Savoldelli, C; Noyelles, L; Chamorey, E; Cracowski, J L; Bettega, G	2019	Int J Oral Max Surg	Article	Information retrieval
10.1111/1742-6723.14280	Will code one day run a code? Performance of language models on ACEM primary examinations and implications	ObjectiveLarge language models (LLMs) have demonstrated mixed results in their ability to pass various specialist medical examination and their performance within the field of emergency medicine remains unknown. MethodsWe explored the performance of three prevalent LLMs (OpenAI's GPT series, Google's Bard, and Microsoft's Bing Chat) on a practice ACEM primary examination. ResultsAll LLMs achieved…	chatGPT; emergency medical service	2	Smith, Jesse; Choi, Philip M C; Buntine, Paul	2023	Emerg Med Australas	Article	Information retrieval
10.1097/ACM.0000000000005115	Competency-Based Assessments: Leveraging Artificial Intelligence to Predict Subcompetency Content	PurposeFaculty feedback on trainees is critical to guiding trainee progress in a competency-based medical education framework. The authors aimed to develop and evaluate a Natural Language Processing (NLP) algorithm that automatically categorizes narrative feedback into corresponding Accreditation Council for Graduate Medical Education Milestone 2.0 subcompetencies.MethodTen academic anesthesiolog…		2	Booth, Gregory J; Ross, Benjamin; Cronin, William A; Mcelrath, Angela; Cyr, Kyle L; Hodgson, John A; Sibley, Charles; Ismawan, J Martin; Zuehl, Alyssa; Slotto, James G; Higgs, Maureen; Haldeman, Matthew; Geiger, Phillip; Jardine, Dink	2023	Acad Med	Article	Definitive journal list
10.1080/0142159021000063925	Computer-assisted instruction of carpal bone radiograph interpretation	This paper describes the development of a computer-assisted self-directed learning module to teach carpal bone radiograph interpretation to clinical clerks, and the evaluation of its efficacy as a teaching tool. The module was developed using commercially available authoring software and in collaboration with radiologists. Following an eight-month period where the module was a mandatory component…		2	Westendorp, Mw; Mcgraw, Rc	2002	Med Teach	Article	Definitive journal list
10.1097/ACM.0000000000005605	Considering the Secondary Use of Clinical and Educational Data to Facilitate the Development of Artificial Intelligence Models	Medical training programs and health care systems collect ever-increasing amounts of educational and clinical data. These data are collected with the primary purpose of supporting either trainee learning or patient care. Well-established principles guide the secondary use of these data for program evaluation and quality improvement initiatives. More recently, however, these clinical and education…		2	Thoma, Brent; Spadafore, Maxwell; Sebok-Syer, Stefanie S; George, Brian C; Chan, Teresa M; Krumm, Andrew E	2024	Acad Med	Article	Definitive journal list
10.1097/ACM.0000000000005290	Deep Learning Model for Automated Trainee Assessment During High-Fidelity Simulation	ProblemImplementation of competency-based medical education has necessitated more frequent trainee assessments. Use of simulation as an assessment tool is limited by access to trained examiners, cost, and concerns with interrater reliability. Developing an automated tool for pass/fail assessment of trainees in simulation could improve accessibility and quality assurance of assessments. This study…		2	Siddiqui, Asad; Zhao, Zhoujie; Pan, Chuer; Rudzicz, Frank; Everett, Tobias	2023	Acad Med	Article	Definitive journal list
10.1080/0142159X.2022.2130216	Artificial intelligence in virtual standardized patients: Combining natural language understanding and rule based dialogue management to improve conversational fidelity	Introduction Advances in natural language understanding have facilitated the development of Virtual Standardized Patients (VSPs) that may soon rival human patients in conversational ability. We describe herein the development of an artificial intelligence (AI) system for VSPs enabling students to practice their history taking skills. Methods Our system consists of (1) Automated Speech Recognition…	simulation	2	Maicher, Kellen R; Stiff, Adam; Scholl, Marisa; White, Michael; Fosler-Lussier, Eric; Schuler, William; Serai, Prashant; Sunder, Vishal; Forrestal, Hannah; Mendella, Lexi; Adib, Mahsa; Bratton, Camille; Lee, Kevin; Danforth, Douglas R	2023	Med Teach	Article	Definitive journal list
10.1007/s10459-022-10107-9	Assessing the validity of test scores using response process data from an eye-tracking study: a new approach	Understanding the response process used by test takers when responding to multiple-choice questions (MCQs) is particularly important in evaluating the validity of score interpretations. Previous authors have recommended eye-tracking technology as a useful approach for collecting data on the processes test taker's use to respond to test questions. This study proposes a new method for evaluating al…	machine learning; validation	2	Yaneva, Victoria; Clauser, Brian E; Morales, Amy; Paniagua, Miguel	2022	Adv Health Sci Educ	Article	Definitive journal list
10.1093/jamia/ocad252	Harnessing the potential of large language models in medical education: promise and pitfalls	Objectives: To provide balanced consideration of the opportunities and challenges associated with integrating Large Language Models (LLMs) throughout the medical school continuum. Process: Narrative review of published literature contextualized by current reports of LLM application in medical education. Conclusions: LLMs like OpenAI's ChatGPT can potentially revolutionize traditional teaching met…	chatGPT; large language model	2	Benítez, Trista M; Xu, Yueyuan; Boudreau, J Donald; Kow, Alfred Wei Chieh; Bello, Fernando; Phuoc, Le Van; Wang, Xiaofei; Sun, Xiaodong; Leung, Gilberto Ka-Kit; Lan, Yanyan; Wang, Yaxing; Cheng, Davy; Tham, Yih-Chung; Wong, Tien Yin; Chung, Kevin C	2024	J Am Med Informatics Assoc	Review	Information retrieval
10.5152/eurasianjmed.2023.22254	Anesthesiologists_ Perspective on the Use of Artificial Intelligence in Ultrasound-Guided Regional Anaesthesia in Terms of Medical Ethics and Medical Education: A Survey Study	Objective: Controversy exists around the world as experts disagree on what artificial intelligence will imply for humanity in the future. Medical experts are starting to share perspectives on artificial intelligence with ethical and legal concerns appearing to prevail. The purpose of this study was to determine how anesthesiology and reanimation specialists in Turkey perceive the use of artificia…	ethics; ultrasound	2	Koçer Tulgar, Yasemin; Tulgar, Serkan; Güven Köse, Selin; Köse, Halil Cihan; _Evik Nasırlıer, Gülten; Do_an, Meltem; Terence Thomas, David	2023	Eurasian J Med	Article	Information retrieval
10.1177/00031224231184264	Taking the Time: The Implications of Workplace Assessment for Organizational Gender Inequality	Gendered differences in workload distribution, in particular who spends time on low-promotability workplace tasks__asks that are essential for organizations yet do not typically lead to promotions__ontribute to persistent gender inequalities in workplaces. We examined how gender is implicated in the content, quality, and consequences of one low-promotability workplace task: assessment. By analyzi…	gender; supervised machine learning	2	Nelson, Laura K; Brewer, Alexandra; Mueller, Anna S; O__onnor, Daniel M; Dayal, Arjun; Arora, Vineet M	2023	Am Sociol Rev	Article	Information retrieval
10.1111/hir.12509	An overview of the capabilities of ChatGPT for medical writing and its implications for academic integrity	The artificial intelligence (AI) tool ChatGPT, which is based on a large language model (LLM), is gaining popularity in academic institutions, notably in the medical field. This article provides a brief overview of the capabilities of ChatGPT for medical writing and its implications for academic integrity. It provides a list of AI generative tools, common use of AI generative tools for medical wr…		2	Liu, Huihui; Azam, Mehreen; Bin Naeem, Salman; Faiola, Anthony	2023	Health Inf Libr J	Article	Information retrieval
10.1097/ACM.0000000000005210	A New Tool for Holistic Residency Application Review: Using Natural Language Processing of Applicant Experiences to Predict Interview Invitation	Problem Reviewing residency application narrative components is time intensive and has contributed to nearly half of applications not receiving holistic review. The authors developed a natural language processing (NLP)-based tool to automate review of applicants' narrative experience entries and predict interview invitation. Approach Experience entries (n = 188,500) were extracted from 6,403 resi…		2	Mahtani, Arun Umesh; Reinstein, Ilan; Marin, Marina; Burk-Rafel, Jesse	2023	Acad Med	Review	Definitive journal list
10.2196/48433	Examining Real-World Medication Consultations and Drug-Herb Interactions: ChatGPT Performance Evaluation	Background: Since OpenAI released ChatGPT, with its strong capability in handling natural tasks and its user-friendly interface, it has garnered significant attention. Objective: A prospective analysis is required to evaluate the accuracy and appropriateness of medication consultation responses generated by ChatGPT. Methods: A prospective cross-sectional study was conducted by the pharmacy depart…	chatGPT; chatGPT; language model; large language model; large language model; natural language processing; natural language processing; pharmacy	2	Hsu, Hsing-Yu; Hsu, Kai-Cheng; Hou, Shih-Yen; Wu, Ching-Lung; Hsieh, Yow-Wen; Cheng, Yih-Dih	2023	Jmir Med Educ	Review	Information retrieval
10.2196/52202	Performance Comparison of ChatGPT-4 and Japanese Medical Residents in the General Medicine In-Training Examination: Comparison Study	Background: The reliability of GPT-4, a state-of-the-art expansive language model specializing in clinical reasoning and medical knowledge, remains largely unverified across non-English languages. Objective: This study aims to compare fundamental clinical competencies between Japanese residents and GPT-4 by using the General Medicine In-Training Examination (GM-ITE). Methods: We used the GPT-4 mo…	answer; answer; chatbot; chatbot; chatGPT; chatGPT; clinical; clinical training; conversational agent; conversational agent; examination; examination; examination; examination; language model; language model; large language model; natural language processing; natural language processing; performance; reasoning; response; response; self evaluation	2	Watari, Takashi; Takagi, Soshi; Sakaguchi, Kota; Nishizaki, Yuji; Shimizu, Taro; Yamamoto, Yu; Tokuda, Yasuharu	2023	Jmir Med Educ	Article	Information retrieval
10.3352/jeehp.2023.20.29	Medical students' patterns of using ChatGPT as a feedback tool and perceptions of ChatGPT in a Leadership and Communication course in Korea: a cross-sectional study	Purpose: This study aimed to analyze patterns of using ChatGPT before and after group activities and to explore medical students' perceptions of ChatGPT as a feedback tool in the classroom. Methods: The study included 99 2nd-year pre-medical students who participated in a Leadership and Communicationcourse from March to June 2023. Students engaged in both individual and group activities related t…	feedback system; leadership	2	Park, Janghee	2023	J Edu Eval Health Prof	Article	Information retrieval
10.2196/49183	ChatGPT Versus Consultants: Blinded Evaluation on Answering Otorhinolaryngology Case__ased Questions	Background: Large language models (LLMs), such as ChatGPT (Open AI), are increasingly used in medicine and supplement standard search engines as information sources. This leads to more __onsultations_ of LLMs about personal medical symptoms. Objective: This study aims to evaluate ChatGPT__ performance in answering clinical case__ased questions in otorhinolaryngology (ORL) in comparison to ORL con…	chatbot; chatbot; chatGPT; digital health; global health; language model; large language model; large language model; large language model; otorhinolaryngology; telehealth; telemedicine	2	Buhr, Christoph Raphael; Smith, Harry; Huppertz, Tilman; Bahr-Hamm, Katharina; Matthias, Christoph; Blaikie, Andrew; Kelsey, Tom; Kuhn, Sebastian; Eckrich, Jonas	2023	Jmir Med Educ	Article	Information retrieval
10.3352/jeehp.2023.20.30	Performance of ChatGPT, Bard, Claude, and Bing on the Peruvian National Licensing Medical Examination: a cross-sectional study	Purpose: We aimed to describe the performance and evaluate the educational value of justifications provided by artificial intelligence chatbots, including GPT-3.5, GPT-4, Bard, Claude, and Bing, on the Peruvian National Medical Licensing Examination (P-NLME). Methods: This was a cross-sectional analytical study. On July 25, 2023, each multiple-choice question (MCQ) from the P-NLME was entered int…	educational measurement	2	Torres-Zegarra, Betzy Clariza; Rios-Garcia, Wagner; _Aña-Cordova, Alvaro Micael; Arteaga-Cisneros, Karen Fatima; Benavente Chalco, Xiomara Cristina; Bustamante Ordoñez, Marina Atena; Gutierrez Rios, Carlos Jesus; Ramos Godoy, Carlos Alberto; Teresa Panta Quezada, Kristell Luisa; Gutierrez-Arratia, Jesus Daniel; Flores-Cohaila, Javier Alejandro	2023	J Edu Eval Health Prof	Article	Information retrieval
10.3946/kjme.2022.243	Medical student__ artificial intelligence education and research experiences	[No abstract available]		2	Im, Chaeyeong	2022	Korean J Med Educ	Article	Information retrieval
10.2196/43415	Changes in Radiology Due to Artificial Intelligence That Can Attract Medical Students to the Specialty	The role of artificial intelligence (AI) in radiology has grown exponentially in the recent years. One of the primary worries by medical students is that AI will cause the roles of a radiologist to become automated and thus obsolete. Therefore, there is a greater hesitancy by medical students to choose radiology as a specialty. However, it is in this time of change that the specialty needs new th…	care; clinical informatics; innovation; patient; radiologist; radiology; medical resident	2	Liu, David Shalom; Abu-Shaban, Kamil; Halabi, Safwan S; Cook, Tessa Sundaram	2023	Jmir Med Educ	Article	Information retrieval
10.1080/10872981.2023.2228550	Designing and building OSCEBot ® for virtual OSCE__erformance evaluation	With AI__ advancing technology and chatbots becoming more intertwined in our daily lives, pedagogical challenges are occurring. While chatbots can be used in various disciplines, they play a particularly significant role in medical education. We present the development process of OSCEBot ®, a chatbot to train medical students in the clinical interview approach. The SentenceTransformers, or SBERT,…	chatbot; natural language processing	2	Pereira, Daniela S M; Falcão, Filipe; Nunes, Andreia; Santos, Nuno; Costa, Patrício; Pêgo, José Miguel	2023	Med Educ Online	Article	Definitive journal list
10.2196/45631	Understanding Prospective Physicians_ Intention to Use Artificial Intelligence in Their Future Medical Practice: Configurational Analysis	Background: Prospective physicians are expected to find artificial intelligence (AI) to be a key technology in their future practice. This transformative change has caught the attention of scientists, educators, and policy makers alike, with substantive efforts dedicated to the selection and delivery of AI topics and competencies in the medical curriculum. Less is known about the behavioral persp…		2	Wagner, Gerit; Raymond, Louis; Paré, Guy	2023	Jmir Med Educ	Article	Information retrieval
10.1016/j.acap.2021.12.013	Implementation and Evaluation of an Artificial Intelligence Driven Simulation to Improve Resident Communication With Primary Care Providers	Our artificial intelligence platform facilitated, evaluated, and provided real-time feedback on a standardized, simulated conversation. Learners evaluated the experience as equally effective to traditional education modalities and reported that it reinforced key communication elements, which would impact their future communication. © 2021 Academic Pediatric Association	communication; graduate education; medical resident	2	Merritt, Conor; Glisson, Michael; Dewan, Maya; Klein, Melissa; Zackoff, Matthew	2022	Acad Pediatr	Article	Information retrieval
10.2196/24027	Medical Data Mining Course Development in Postgraduate Medical Education:Web-Based Survey and Case Study	Background: Medical postgraduates demand for data capabilities is growing, as biomedical research becomes more data driven, integrative, and computational. In the context of the application of big data in health and medicine, the integration of data mining skills into postgraduate medical education becomes important. Objective: This study aimed to demonstrate the design and implementation of a me…	postgraduate education	2	Yang, Lin; Zheng, Si; Xu, Xiaowei; Sun, Yueping; Wang, Xuwen; Li, Jiao	2021	Jmir Med Educ	Article	Information retrieval
10.56801/seejph.vi.308	Predicting the intention to use social media among medical students in the United Arab Emirates: A machine learning approach	Aim: The volume of research being conducted on the acceptance of social media platforms is rising. But the factors influencing the acceptance for academic reasons are still not properly identified. This study's goal is two-fold. Initially, by including Technology Acceptance Model (TAM) and external variables, analyze the students' intention to use social media networks. Secondly, to employ Machin…	acceptance; technology acceptance model	2	Alomari, Khaled Mohammad	2022	South East Euro J Publ Heal	Article	Information retrieval
10.1016/j.revmed.2020.04.012	Evaluation of the use of a simulation software in the learning of cardiopulmonary auscultation in undergraduate medical students; [Evaluation de l'utilisation d'un logiciel de simulation dans l'apprentissage de l'auscultation cardio-pulmonaire chez les étudiants en premier cycle d'études médicales]	Introduction: Medsounds_ software allows to create an auscultation learning platform, by providing real pre-recorded cardiopulmonary sounds on virtual chests. The study aimed at comparing the skills in cardiopulmonary auscultation between students who benefited from this platform and students who did not have access to it. Methods: A controlled trial was conducted with 2nd year medical students r…	computer assisted instruction	2	Malmartel, A; Ecollan, M; Bories, M-C; Jablon, E; Planquette, B; Ranque, B	2020	Rev Med Interne	Article	Information retrieval
10.1186/s12909-023-04832-x	Assessment of the capacity of ChatGPT as a self-learning tool in medical pharmacology: a study using MCQs	BackgroundChatGPT is a large language model developed by OpenAI that exhibits a remarkable ability to simulate human speech. This investigation attempts to evaluate the potential of ChatGPT as a standalone self-learning tool, with specific attention on its efficacy in answering multiple-choice questions (MCQs) and providing credible rationale for its responses.MethodsThe study used 78 test items …	chatGPT; large language model; performance; multiple choice test	1	Choi, Woong	2023	Bmc Med Educ	Article	Definitive journal list
10.1080/0142159X.2024.2314723	Case-based MCQ generator: A custom ChatGPT based on published prompts in the literature for automatic item generation	What is the Educational Challenge?A fundamental challenge in medical education is creating high-quality, clinically relevant multiple-choice questions (MCQs). ChatGPT-based automatic item generation (AIG) methods need well-designed prompts. However, the use of these prompts is hindered by the time-consuming process of copying and pasting, a lack of know-how among medical teachers, and the general…	chatGPT; multiple choice test; automatic item generation; large language model	1	Kiyak, Yavuz Selim; Kononowicz, Andrzej A	2024	Med Teach	Article	Definitive journal list
10.1002/ase.2314	Assessing the impact of 3D image segmentation workshops on anatomical education and image interpretation: A prospective pilot study	Three-dimensional (3D) segmentation, a process involving digitally marking anatomical structures on cross-sectional images such as computed tomography (CT), and 3D printing (3DP) are being increasingly utilized in medical education. Exposure to this technology within medical schools and hospitals remains limited in the United Kingdom. M3dicube UK, a national medical student, and junior doctor-led…	anatomy; image analysis	1	Jinga, Maria-Ruxandra; Lee, Rachel B Y; Chan, Kai Lok; Marway, Prabhvir S; Nandapalan, Krishan; Rhode, Kawal; Kui, Christopher; Lee, Matthew	2023	Anat Sci Educ	Article	Definitive journal list
10.1097/SIH.0000000000000685	Preliminary Evaluation of a Novel Neural Network-Based Hybrid Simulator for Surgical Training and Performance Assessment of Neonatal Thoracentesis	IntroductionTension pneumothorax is a rare and life-threatening situation in neonates requiring immediate intervention through thoracentesis. Significant complications can arise while performing thoracentesis in the case of inadequate skill level or exposure to the condition. Although simulation-based training (SBT) has proven to be effective in learning surgical skills, training sessions are lon…	pediatric; surgical simulation; surgical training	1	Sheth, Nihar N; Srinivasan, Nishant; Patel, Saurabhkumar; Luciano, Cristian J	2023	Simul Healthc	Article	Definitive journal list
10.1016/j.jsurg.2022.01.013	Overcoming Systems Factors in Case Logging with Artificial Intelligence Tools	INTRODUCTION: Case logs are foundational data in surgical education, yet cases are consistently underreported. Logging behavior is driven by multiple human and systems factors, including time constraints, ease of case data retrieval, access to data-entry tools, and procedural code decision tools. METHODS: We examined case logging trends at three mid-sized, general surgery training programs from S…	surgical training; machine learning	1	Thanawala, Ruchi; Jesneck, Jonathan; Shelton, Julia; Rhee, Rebecca; Seymour, Neal E	2022	J Surg Educ	Article	Definitive journal list
10.2174/1573405618666220907111422	Medical Students' Perspectives on Artificial Intelligence in Radiology: The Current Understanding and Impact on Radiology as a Future Specialty Choice	Background: Medical students' career choices and motivations might be significantly impacted by the rapid advances in artificial intelligence (AI) and the recent hype around it. Objective: This study aimed to assess the impact of AI on medical students' preferences for radiology as a future specialty choice. Methods: A cross-sectional study was conducted between October and December 2021 among al…	radiology; image analysis; machine learning; undergraduate education	1	Alamer, Ali	2023	Curr Med Imaging	Article	Information retrieval
10.1186/s12909-023-04516-6	Psychometric evaluation of Persian version of medical artificial intelligence readiness scale for medical students	BackgroundArtificial intelligence's advancement in medicine and its worldwide implementation will be one of the main elements of medical education in the coming years. This study aimed to translate and psychometric evaluation of the Persian version of the medical artificial intelligence readiness scale for medical students.MethodsThe questionnaire was translated according to a backward-forward tr…	reliability; validation; survey	1	Rezazadeh, Hossein; Ahmadipour, Habibeh; Salajegheh, Mahla	2023	Bmc Med Educ	Article	Definitive journal list
10.1016/j.heliyon.2023.e18248	Early prediction of medical students' performance in high-stakes examinations using machine learning approaches	Introduction: Since the advent of medical education systems, managing high-stakes exams has been a top priority and challenge for all policymakers. However, considering machine learning (ML) techniques as a replacement for medical licensing examinations, particularly during crises such as the COVID-19 outbreak, could be an effective solution. This study uses ML models to develop a framework for p…	data mining	1	Mastour, Haniye; Dehghani, Toktam; Moradi, Ehsan; Eslami, Saeid	2023	Heliyon	Article	Information retrieval
10.1177/01632787231158128	Natural Language Processing of Learners' Evaluations of Attendings to Identify Professionalism Lapses	Unprofessional faculty behaviors negatively impact the well-being of trainees yet are infrequently reported through established reporting systems. Manual review of narrative faculty evaluations provides an additional avenue for identifying unprofessional behavior but is time- and resource-intensive, and therefore of limited value for identifying and remediating faculty with professionalism concer…	professionalism; natural language processing	1	Heath, Janae K K; Clancy, Caitlin B B; Pluta, William; Weissman, Gary E E; Anderson, Ursula; Kogan, Jennifer R R; Dine, C Jessica; Shea, Judy A A	2023	Eval Health Prof	Review	Information retrieval
10.1186/s12909-024-05125-7	Performance of ChatGPT on Chinese national medical licensing examinations: a five-year examination evaluation study for physicians, pharmacists and nurses	BackgroundLarge language models like ChatGPT have revolutionized the field of natural language processing with their capability to comprehend and generate textual content, showing great potential to play a role in medical education. This study aimed to quantitatively evaluate and comprehensively analysis the performance of ChatGPT on three types of national medical examinations in China, includin…	examination; natural language processing; chatGPT	1	Zong, Hui; Li, Jiakun; Wu, Erman; Wu, Rongrong; Lu, Junyu; Shen, Bairong	2024	Bmc Med Educ	Article	Definitive journal list
10.1016/j.acra.2023.05.024	Radiology as a Specialty in the Era of Artificial Intelligence: A Systematic Review and Meta-analysis on Medical Students, Radiology Trainees, and Radiologists	Rationale and Objectives: Artificial intelligence (AI) is changing radiology by automating tasks and assisting in abnormality detection and understanding perceptions of medical students, radiology trainees, and radiologists is vital for preparing them for AI integration in radiology. Materials and Methods: A systematic review and meta-analysis were conducted following established guidelines. PubM…	perception; radiology; radiologist	1	Hassankhani, Amir; Amoukhteh, Melika; Valizadeh, Parya; Jannatdoust, Payam; Sabeghi, Paniz; Gholamrezanezhad, Ali	2024	Acad Radiol	Review	Information retrieval
10.1186/s12909-020-02297-w	Automatic analysis of summary statements in virtual patients-a pilot study evaluating a machine learning approach	Background The ability to compose a concise summary statement about a patient is a good indicator for the clinical reasoning abilities of healthcare students. To assess such summary statements manually a rubric based on five categories - use of semantic qualifiers, narrowing, transformation, accuracy, and global rating has been published. Our aim was to explore whether computer-based methods can …	clinical reasoning; virtual patient; natural language processing; machine learning	1	Hege, Inga; Kiesewetter, Isabel; Adler, Martin	2020	Bmc Med Educ	Article	Definitive journal list
10.1007/s00330-023-10509-2	Knowledge, attitude, and perception of Arab medical students towards artificial intelligence in medicine and radiology: A multi-national cross-sectional study	ObjectivesWe aimed to assess undergraduate medical students' knowledge, attitude, and perception regarding artificial intelligence (AI) in medicine.MethodsA multi-national, multi-center cross-sectional study was conducted from March to April 2022, targeting undergraduate medical students in nine Arab countries. The study utilized a web-based questionnaire, with data collection carried out with th…		1	Allam, Ahmed Hafez; Eltewacy, Nael Kamel; Alabdallat, Yasmeen Jamal; Owais, Tarek A; Salman, Saif; Ebada, Mahmoud A	2023	Eur Radiol	Article	Information retrieval
10.1097/01.PHM.0000056991.63927.38	Spinal cord injury computer-assisted instruction for medical students	Objective: To determine if a computer-assisted instruction program would improve fourth-year medical students' knowledge base related to spinal cord injury, as determined by pretest and posttest scores. Design: A multimedia computer-assisted instruction program was developed and offered on a volunteer basis to an entire class of fourth-year medical students (n = 168). Effectiveness of the instruc…	computer assisted instruction	1	Campagnolo, Di; Stier, Kt; Sanchez, W; Foye, Pm; Delisa, Ja	2003	Am J Phys Med Rehab	Article	Information retrieval
10.2196/34304	Tempering Expectations on the Medical Artificial Intelligence Revolution: The Medical Trainee Viewpoint	The rapid development of artificial intelligence (AI) in medicine has resulted in an increased number of applications deployed in clinical trials. AI tools have been developed with goals of improving diagnostic accuracy, workflow efficiency through automation, and discovery of novel features in clinical data. There is subsequent concern on the role of AI in replacing existing tasks traditionally …		1	Hu, Zoe; Hu, Ricky; Yau, Olivia; Teng, Minnie; Wang, Patrick; Hu, Grace; Singla, Rohit	2022	Jmir Med Inf	Article	Information retrieval
10.1002/ase.2335	Ethical concerns surrounding artificial intelligence in anatomy education: Should AI human body simulations replace donors in the dissection room?	The potential effects of artificial intelligence (AI) on the teaching of anatomy are unclear. We explore the hypothetical situation of human body donors being replaced by AI human body simulations and reflect on two separate ethical concerns: first, whether it is permissible to replace donors with AI human body simulations in the dissection room when the consequences of doing so are unclear, and …	anatomy; anatomy education; ethics	1	Cornwall, Jon; Hildebrandt, Sabine; Champney, Thomas H; Goodman, Kenneth	2023	Anat Sci Educ	Article	Definitive journal list
10.1093/jamia/ocad232	Machine learning classification of diagnostic accuracy in pathologists interpreting breast biopsies	Objective This study explores the feasibility of using machine learning to predict accurate versus inaccurate diagnoses made by pathologists based on their spatiotemporal viewing behavior when evaluating digital breast biopsy images.Materials and Methods The study gathered data from 140 pathologists of varying experience levels who each reviewed a set of 14 digital whole slide images of breast bi…	machine learning; diagnostic accuracy	1	Brunye, Tad T; Booth, Kelsey; Hendel, Dalit; Kerr, Kathleen F; Shucard, Hannah; Weaver, Donald L; Elmore, Joann G	2024	J Am Med Inform Assn	Review	Information retrieval
10.1097/ACM.0000000000005352	Using Natural Language Processing and Machine Learning to Identify Internal Medicine-Pediatrics Residency Values in Applications	ProblemAlthough holistic review has been used successfully in some residency programs to decrease bias, such review is time-consuming and unsustainable for many programs without initial prescreening. The unstructured qualitative data in residency applications, including notable experiences, letters of recommendation, personal statement, and medical student performance evaluations, require extensi…		1	Drum, Benjamin; Shi, Jianlin; Peterson, Bennet; Lamb, Sara; Hurdle, John F; Gradick, Casey	2023	Acad Med	Review	Definitive journal list
10.3390/ijerph20010675	Doctors in Medical Data Sciences: A New Curriculum	Machine Learning (ML), a branch of Artificial Intelligence, which is competing with human experts in many specialized biomedical fields and will play an increasing role in precision medicine. As with any other technological advances in medicine, the keys to understanding must be integrated into practitioner training. To respond to this challenge, this viewpoint discusses some necessary changes in…	machine learning; data science	1	Cussat-Blanc, Sylvain; Castets-Renard, Celine; Monsarrat, Paul	2023	Int J Env Res Pub He	Article	Information retrieval
10.5603/cj.97517	Reshaping medical education: Performance of ChatGPT on a PES medical examination	Background: We are currently experiencing a third digital revolution driven by artificial intelligence (AI), and the emergence of new chat generative pre -trained transformer (ChatGPT) represents a significant technological advancement with profound implications for global society, especially in the field of education. Methods: The aim of this study was to see how well ChatGPT performed on medica…	chatGPT; innovation; language processing; virtual teaching assistant	1	Wojcik, Simona; Rulkiewicz, Anna; Pruszczyk, Piotr; Lisik, Wojciech; Pobozy, Marcin; Domienik-Karlowicz, Justyna	2023	Cardiol J	Article	Information retrieval
10.1016/j.amjsurg.2023.11.028	Decoding medical school narrative evaluations: Is natural language processing an antidote to the leniency bias?	Observational assessments in the clinical context are a cornerstone of evaluation in medical education. Leniency bias, described in performance management in the business arena appears to widely impact these assessments with medical training. Natural language processing provides a potential tool that medical educators may leverage to decipher underlying meaning in narrative assessment. A "proof -…		1	Harvey, Adrian	2024	Am J Surg	Article	Information retrieval
10.1186/s12910-024-01008-0	Evaluating the understanding of the ethical and moral challenges of Big Data and AI among Jordanian medical students, physicians in training, and senior practitioners: a cross-sectional study	AimsTo examine the understanding of the ethical dilemmas associated with Big Data and artificial intelligence (AI) among Jordanian medical students, physicians in training, and senior practitioners.MethodsWe implemented a literature-validated questionnaire to examine the knowledge, attitudes, and practices of the target population during the period between April and August 2023. Themes of ethical…	ethics; big data; privacy; bias; epistemology	1	Al-Ani, Abdallah; Rayyan, Abdallah; Maswadeh, Ahmad; Sultan, Hala; Alhammouri, Ahmad; Asfour, Hadeel; Alrawajih, Tariq; Al Sharie, Sarah; Al Karmi, Fahed; Azzam, Ahmad; Mansour, Asem; Al-Hussaini, Maysa	2024	Bmc Med Ethics	Article	Information retrieval
10.1016/j.jsurg.2023.06.004	Association of Gender and Operative Feedback Quality in Surgical Residents	OBJECTIVE: Feedback is critical for learning, however, gender differences exist in the quality of feedback that trainees receive. For example, narrative feedback on surgical trainees' end-of-block rotations differs based on trainee-faculty gender dyads, with female faculty giving higher quality feedback and male trainees receiving higher quality feedback. Though this represents evidence of gender…	gender; feedback system; natural language processing; surgery	1	Gates, Rebecca S; Marcotte, Kayla; Moreci, Rebecca; George, Brian C; Kim, Grace J; Kraft, Kate H; Soltani, Tandis; Otles, Erkin; Krumm, Andrew E	2023	J Surg Educ	Article	Definitive journal list
10.1007/s10459-022-10141-7	Does a deep learning inventory predict knowledge transfer? Linking student perceptions to transfer outcomes	Students are often encouraged to learn 'deeply' by abstracting generalizable principles from course content rather than memorizing details. So widespread is this perspective that Likert-style inventories are now routinely administered to students to quantify how much a given course or curriculum evokes deep learning. The predictive validity of these inventories, however, has been criticized based…	deep learning; survey; instructional design	1	Logiudice, Andrew B; Norman, Geoffrey R; Manzoor, Saba; Monteiro, Sandra	2023	Adv Health Sci Educ	Article	Definitive journal list
10.1155/2022/8671806	Application of Deep Learning in Medical English Teaching Evaluation	Although the fact that the reform of college English teaching has yielded mixed results, medical colleges have yet to achieve a breakthrough. Deep learning (DL) is a type of education that emphasizes higher-order thinking skills. It encompasses the state of learning, the learning process, and the learning outcomes. It emphasizes critical knowledge understanding, focuses on the integration of old …		1	Han, Lu; Yao, Xiaoyu; Yu, Jing	2022	Wirel Commun Mob Com	Article	Information retrieval
10.12659/MSM.923836	Comparison of Multiple Quantitative Evaluation Indices of Theoretical Knowledge and Clinical Practice Skills and Training of Medical Interns in Cardiovascular Imaging Using Blended Teaching and the Case Resource Network Platform (CRNP)	Background: This study aimed to compare multiple quantitative evaluation indices of levels of theoretical knowledge and clinical practice skills in training medical interns in cardiovascular imaging based on the use of the blended teaching (BT) online artificial intelligence (AI) case resource network platform (CRNP), including time and frequency indices and effectiveness of the CRNP. Material/Me…		1	Zhao, Xin-Xiang; Wu, Shao-Ping; Wang, Jiang-Yue; Gong, Xiao-Yi; He, Xi-Ran; Xi, Mao-Jiao; Yuan, Wei-Feng	2020	Med Sci Monitor	Article	Information retrieval
10.1016/S1479-666X(06)80020-X	Re-engineering Colles: Form, function and fragility fractures	Of the twenty nine anatomy professors in the Royal College of Surgeons in Ireland, primus inter pares is Abraham Colles. In his 1811 book A Treatise on Surgical Anatomy he revolutionised the subject by teaching it topographically, seeking "to describe the relative position of the parts and to point out the subservience of anatomical knowledge to surgical practice". Today we have extended this to …	anatomy; computer assisted learning	1	Lee, Tc	2006	Surg-J R Coll Surg E	Review	Information retrieval
10.1007/s00264-022-05626-4	Deconstructing forearm casting task by videos with step-by-step simulation teaching improved performance of medical students: is making working student's memory work better similar to a process of artificial intelligence or just an improvement of the prefrontal cortex homunculus?	Purpose To compare two teaching methods of a forearm cast in medical students through simulation, the traditional method (Trad) based on a continuous demonstration of the procedure and the task deconstruction method (Decon) with the procedure fragmenting into its constituent parts using videos. Methods During simulation training of the below elbow casting technique, 64 medical students were rando…	simulation; surgical training	1	Bouthors, Charlie; Veil, Raphael; Auregan, Jean-Charles; Molina, Veronique; Blanie, Antonia; Court, Charles; Benhamou, Dan	2023	Int Orthop	RCT	Information retrieval
10.1016/j.jsurg.2021.08.001	Co-Learning Curriculum in Quality Improvement for Surgical Residents-Five-Year Experience from the University of Toronto	OBJECTIVE: We describe our five-year experience with a novel co-learning curriculum in quality improvement (CCQI)1 for the largest reported cohort of surgical residents. The program introduces trainees to principles of quality improvement (QI)(2) and empowers them to complete collaborative projects with mentorship from faculty experts. DESIGN: Each iteration consists of three interactive seminars…	surgical training	1	Hirpara, Dhruvin H; Wong, Brian M; Safieddine, Najib	2022	J Surg Educ	Article	Definitive journal list
10.1016/j.jsurg.2022.12.002	Examining Implicit Bias Differences in Pediatric Surgical Fellowship Letters of Recommendation Using Natural Language Processing	OBJECTIVE: We analyzed the prevalence and type of bias in letters of recommendation (LOR) for pediatric surgical fellowship applications from 2016-2021 using natural language processing (NLP) at a quaternary care academic hospital.DESIGN: Demographics were extracted from submitted applications. The Valence Aware Dictionary for sEnti-ment Reasoning (VADER) model was used to calculate polarity scor…		1	Gray, Geoffrey M; Williams, Sacha A; Bludevich, Bryce; Irby, Iris; Chang, Henry; Danielson, Paul D; Gonzalez, Raquel; Snyder, Christopher W; Ahumada, Luis M; Chandler, Nicole M	2023	J Surg Educ	Article	Definitive journal list
10.1038/s41436-020-0812-7	Phenotate: crowdsourcing phenotype annotations as exercises in undergraduate classes	Purpose Computational documentation of genetic disorders is highly reliant on structured data for differential diagnosis, pathogenic variant identification, and patient matchmaking. However, most information on rare diseases (RDs) exists in freeform text, such as academic literature. To increase availability of structured RD data, we developed a crowdsourcing approach for collecting phenotype inf…	rare diseases; machine learning	1	Chang, Willie H; Mashouri, Pouria; Lozano, Alexander X; Johnstone, Brittney; Husic, Mia; Olry, Annie; Maiella, Sylvie; Balci, Tugce B; Sawyer, Sarah L; Robinson, Peter N; Rath, Ana; Brudno, Michael	2020	Genet Med	Article	Information retrieval
10.1136/bmjopen-2022-065477	Effect of multimodal comprehensive communication skills training with video analysis by artificial intelligence for physicians on acute geriatric care: a mixed-methods study	Objectives To quantitatively analyse by artificial intelligence (AI) the communication skills of physicians in an acute care hospital for geriatric care following a multimodal comprehensive care communication skills training programme and to qualitatively explore the educational benefits of this training programme.Design A convergent mixed-methods study, including an intervention trial with a qua…	qualitative analysis; internal medicine	1	Kobayashi, Masaki; Katayama, Mitsuya; Hayashi, Tomofumi; Hashiyama, Takuhiro; Iyanagi, Toshinori; Une, Saki; Honda, Miwako	2023	Bmj Open	Article	Information retrieval
10.5334/pme.40	Utilizing Natural Language Processing of Narrative Feedback to Develop a Predictive Model of Pre- Clerkship Performance: Lessons Learned	Background: Natural language processing is a promising technique that can be used to create efficiencies in the review of narrative feedback to learners. The Feinberg School of Medicine has implemented formal review of pre-clerkship narrative feedback since 2014 through its portfolio assessment system but this process requires considerable time and effort. This article describes how natural langu…		1	Maimone, Christina; Dolan, Brigid M; Green, Marianne M; Sanguino, Sandra M; Garcia, Patricia M; O'brien, Celia Laird	2023	Perspect Med Educ	Review	Definitive journal list
10.1111/medu.15190	Validity evidence supporting clinical skills assessment by artificial intelligence compared with trained clinician raters	BackgroundArtificial intelligence (AI) is becoming increasingly used in medical education, but our understanding of the validity of AI-based assessments (AIBA) as compared with traditional clinical expert-based assessments (EBA) is limited. In this study, the authors aimed to compare and contrast the validity evidence for the assessment of a complex clinical skill based on scores generated from a…		1	Johnsson, Vilma; Sondergaard, Morten Bo; Kulasegaram, Kulamakan; Sundberg, Karin; Tiblad, Eleonor; Herling, Lotta; Petersen, Olav Bjorn; Tolsgaard, Martin G	2024	Med Educ	Article	Definitive journal list
10.1097/SIH.0000000000000544	Modeling Performance of Open Surgical Cases	Introduction: Previous efforts used digital video to develop computer-generated assessments of surgical hand motion economy and fluidity of motion. This study tests how well previously trained assessment models match expert ratings of suturing and tying video clips recorded in a new operating room (OR) setting Methods: Enabled through computer vision of the hands, this study tests the applicabili…	computer vision	1	Azari, David P; Frasier, Lane L; Miller, Brady L; Quamme, Sudha R Pavuluri; Le, Brian, V; Greenberg, Caprice C; Radwin, Robert G	2021	Simul Healthc	Article	Definitive journal list
10.1097/ACM.0000000000005189	To Operate or Not? Balancing Advanced Imaging, Machine Learning, and the Doctor-Patient Relationship in Complex Clinical Decision Making	Advances in high-resolution, cross-sectional imaging have changed the practice of medicine. These innovations have clearly benefited patient care yet have also led to a decreased dependence on the art of medicine, with its emphasis on obtaining a thoughtful history and thorough physical examination to elicit the same diagnosis that imaging provides.What remains to be determined is how physicians …		1	Subramanian, Tanvi; Pocivavsek, Luka; Alverdy, John C	2023	Acad Med	Article	Definitive journal list
10.2196/51344	Evaluation of ChatGPT's Real-Life Implementation in Undergraduate Dental Education: Mixed Methods Study	Background: The recent artificial intelligence tool ChatGPT seems to offer a range of benefits in academic education while also raising concerns. Relevant literature encompasses issues of plagiarism and academic dishonesty, as well as pedagogy and educational affordances; yet, no real-life implementation of ChatGPT in the educational process has been reported to our knowledge so far. Objective: T…	chatGPT; dental education; dental education; large language model; large language model; natural language processing	1	Kavadella, Argyro; Da Silva, Marco Antonio Dias; Kaklamanos, Eleftherios G; Stamatopoulos, Vasileios; Giannakopoulos, Kostis	2024	Jmir Med Educ	Article	Information retrieval
10.4103/singaporemedj.SMJ-2023-190	'Slowing down when you should': Optimising the translation of artificial intelligence into medical school curricula	[No abstract available]		1	Kitto, Simon; Ng, Yih Yng; Cleland, Jennifer	2024	Singapore Med J	Article	Information retrieval
10.1007/s40670-023-01956-z	ChatGPT-4 Performance on USMLE Step 1 Style Questions and Its Implications for Medical Education: A Comparative Study Across Systems and Disciplines	We assessed the performance of OpenAI__ ChatGPT-4 on United States Medical Licensing Exam STEP 1 style questions across the systems and disciplines appearing on the examination. ChatGPT-4 answered 86% of the 1300 questions accurately, exceeding the estimated passing score of 60% with no significant differences in performance across clinical domains. Findings demonstrated an improvement over earli…	chatGPT; machine learning; usmle; usmle	1	Garabet, Razmig; Mackey, Brendan P; Cross, James; Weingarten, Michael	2024	Med Sci Educ	Article	Information retrieval
10.1002/ase.2260	Responding to the healthcare workforce shortage: A scoping review exploring anatomical pathologists' professional identities over time	Anatomical pathology (AP) is an anatomy-centric medical specialty devoted to tissue-based diagnosis of disease. The field faces a current and predicted workforce shortage, likely increasing diagnostic wait times and delaying patient access to urgent treatment. A lack of AP exposure is proposed to preclude recruitment to the field, as medical students are afforded only a limited understanding of w…	professional identity; qualitative analysis	1	Rozario, Shemona Y; Sarkar, Mahbub; Farlie, Melanie K; Lazarus, Michelle D	2024	Anat Sci Educ	Review	Definitive journal list
10.2196/51148	Pure Wisdom or Potemkin Villages? A Comparison of ChatGPT 3.5 and ChatGPT 4 on USMLE Step 3 Style Questions: Quantitative Analysis	Background: The United States Medical Licensing Examination (USMLE) has been critical in medical education since 1992, testing various aspects of a medical student's knowledge and skills through different steps, based on their training level. Artificial intelligence (AI) tools, including chatbots like ChatGPT, are emerging technologies with potential applications in medicine. However, comprehensi…	chatGPT; decision making; licensing examination; usmle; usmle	1	Knoedler, Leonard; Alfertshofer, Michael; Knoedler, Samuel; Hoch, Cosima C; Funk, Paul F; Cotofana, Sebastian; Maheta, Bhagvat; Frank, Konstantin; Brébant, Vanessa; Prantl, Lukas; Lamby, Philipp	2024	Jmir Med Educ	Article	Information retrieval
10.1097/ACM.0000000000005527	Making Use of Natural Language Processing to Better Understand Medical Students' Self-Assessment of Clinical Skills	Problem Reflective practice is necessary for self-regulated learning. Helping medical students develop these skills can be challenging since they are difficult to observe. One common solution is to assign students' reflective self-assessments, which produce large quantities of narrative assessment data. Reflective self-assessments also provide feedback to faculty regarding students' understanding…		1	Turner, Laurah; Weber, Danielle E; Santen, Sally A; Olex, Amy L; Baker, Pamela; Overla, Seth; Shu, Derek; Randolph, Anne; Kelleher, Matt	2024	Acad Med	Review	Definitive journal list
10.2196/52155	Using AI Text-to-Image Generation to Create Novel Illustrations for Medical Education: Current Limitations as Illustrated by Hypothyroidism and Horner Syndrome	Our research letter investigates the potential, as well as the current limitations, of widely available text-to-image tools in generating images for medical education. We focused on illustrations of important physical signs in the face (for which confidentiality issues in conventional patient photograph use may be a particular concern) that medics should know about, and we used facial images of h…	eye; face; image analysis; image analysis	1	Kumar, Ajay; Burr, Pierce; Michael Young, Tim	2024	Jmir Med Educ	Article	Information retrieval
10.2196/50965	Comparison of the Performance of GPT-3.5 and GPT-4 With That of Medical Students on the Written German Medical Licensing Examination: Observational Study	Background: The potential of artificial intelligence (AI)__ased large language models, such as ChatGPT, has gained significant attention in the medical field. This enthusiasm is driven not only by recent breakthroughs and improved accessibility, but also by the prospect of democratizing medical knowledge and promoting equitable health care. However, the performance of ChatGPT is substantially inf…	chatGPT; improvement; large language model; licensing examination; licensing examination; large language model; examination; patient care; trust	1	Meyer, Annika; Riese, Janik; Streichert, Thomas	2024	Jmir Med Educ	Article	Information retrieval
10.4103/npmj.npmj_186_23	Exploring artificial intelligence in the Nigerian medical educational space: An online cross-sectional study of perceptions, risks and benefits among students and lecturers from ten universities	Background: The impact of artificial intelligence (AI) has been compared to that of the Internet and printing, evoking both apprehension and anticipation in an uncertain world. Objective: This study aimed to explore the perceptions of medical students and faculty members from ten universities across Nigeria regarding AI. Methods: Using Google Forms and WhatsApp, a cross-sectional online survey wa…	medicine	1	Oluwadiya, Kehinde Sunday; Adeoti, Adekunle Olatayo; Agodirin, Sulaiman Olayide; Nottidge, Timothy Eyo; Usman, Mustapha Ibrahim; Gali, Mtaku Bata; Onyemaechi, Ndubuisi Onu; Ramat, Ali Mohammed; Adedire, Adejare; Zakari, Lawal Ya'u	2023	Niger Postgrad Med J	Article	Information retrieval
10.4300/JGME-D-22-00678.1	Comparing Machine Learning Models and Human Raters When Ranking Medical Student Performance Evaluations	Background The Medical Student Performance Evaluation (MSPE), a narrative summary of each student__ academic and professional performance in US medical school is long, making it challenging for residency programs evaluating large numbers of applicants. Objective To create a rubric to assess MSPE narratives and to compare the ability of 3 commercially available machine learning models (MLMs) to ra…		1	Kibble, Jonathan; Plochocki, Jeffrey	2023	J Grad Med Educ	Article	Definitive journal list
10.1016/j.bjps.2023.10.059	AI did not pass Finnish plastic surgery written board examination	[No abstract available]	large language model; plastic surgery; surgery	1	Kelloniemi, Minna; Koljonen, Virve	2023	J Plast Reconstr Aesthetic Surg	Article	Information retrieval
10.1186/s40536-023-00151-1	Who is on the right track? Behavior-based prediction of diagnostic success in a collaborative diagnostic reasoning simulation	Background: Making accurate diagnoses in teams requires complex collaborative diagnostic reasoning skills, which require extensive training. In this study, we investigated broad content-independent behavioral indicators of diagnostic accuracy and checked whether and how quickly diagnostic accuracy could be predicted from these behavioral indicators when they were displayed in a collaborative diag…	simulation; supervised machine learning	1	Richters, Constanze; Stadler, Matthias; Radkowitsch, Anika; Schmidmaier, Ralf; Fischer, Martin R; Fischer, Frank	2023	Large-Scale Assess Educ	Article	Information retrieval
10.1097/JPA.0000000000000501	Educating Medical Providers in the Era of Artificial Intelligence	[No abstract available]		1	Dobey, Bruce C	2023	J Phys Assist Educ	Article	Information retrieval
10.3389/feduc.2023.1333415	Below average ChatGPT performance in medical microbiology exam compared to university students	Background: The transformative potential of artificial intelligence (AI) in higher education is evident, with conversational models like ChatGPT poised to reshape teaching and assessment methods. The rapid evolution of AI models requires a continuous evaluation. AI-based models can offer personalized learning experiences but raises accuracy concerns. MCQs are widely used for competency assessment…	educational research; mcq; reasoning	1	Sallam, Malik; Al-Salahat, Khaled	2023	Front Educ	Article	Information retrieval
10.2196/50514	Assessment of Resident and AI Chatbot Performance on the University of Toronto Family Medicine Residency Progress Test: Comparative Study	Background: Large language model (LLM)__ased chatbots are evolving at an unprecedented pace with the release of ChatGPT, specifically GPT-3.5, and its successor, GPT-4. Their capabilities in general-purpose tasks and language generation have advanced to the point of performing excellently on various educational examination benchmarks, including medical knowledge tests. Comparing the performance o…	family medicine; generative pre-trained transformer; generative pre-trained transformer; language model; large language model; large language model; medical resident; natural language processing; natural language processing	1	Huang, Ryan St; Lu, Kevin Jia Qi; Meaney, Christopher; Kemppainen, Joel; Punnett, Angela; Leung, Fok-Han	2023	Jmir Med Educ	Review	Information retrieval
10.3352/jeehp.2023.20.32	ChatGPT (GPT-3.5) as an assistant tool in microbial pathogenesis studies in Sweden: a cross-sectional comparative study	ChatGPT (GPT-3.5) has entered higher education and there is a need to determine how to use it effectively. This descriptive study compared the ability of GPT-3.5 and teachers to answer questions from dental students and construct detailed intended learning outcomes. When analyzed according to a Likert scale, we found that GPT-3.5 answered the questions from dental students in a similar or even mo…	dental education	1	Hultgren, Catharina; Lindkvist, Annica; _Zenci, Volkan; Curbo, Sophie	2023	J Edu Eval Health Prof	Article	Information retrieval
10.2196/51494	Can AI Mitigate Bias in Writing Letters of Recommendation?	Letters of recommendation play a significant role in higher education and career progression, particularly for women and underrepresented groups in medicine and science. Already, there is evidence to suggest that written letters of recommendation contain language that expresses implicit biases, or unconscious biases, and that these biases occur for all recommenders regardless of the recommender__…	bias; gender; implicit bias; large language model; leadership	1	Leung, Tiffany I; Sagar, Ankita; Shroff, Swati; Henry, Tracey L	2023	Jmir Med Educ	Article	Information retrieval
10.3352/jeehp.2023.20.28	Efficacy and limitations of ChatGPT as a biostatistical problem-solving tool in medical education: a descriptive study	Purpose: This study aimed to assess the performance of ChatGPT (GPT-3.5 and GPT-4) as a study tool in solving biostatistical problems and to identify any potential drawbacks that might arise from using ChatGPT in medical education, particularly in solving practical biostatistical problems. Methods: ChatGPT was tested to evaluate its ability to solve biostatistical problems from the Handbook of Me…	reproducibility	1	Ignjatovi_, Aleksandra; Stevanovi_, Lazar	2023	J Edu Eval Health Prof	Article	Information retrieval
10.3171/2022.5.JNS22558	Words matter: using natural language processing to predict neurosurgical residency match outcomes	OBJECTIVE Narrative letters of recommendation (NLORs) are considered by neurosurgical program directors to be among the most important parts of the residency application. However, the utility of these NLORs in predicting match outcomes compared to objective measures has not been determined. In this study, the authors compare the performance of machine learning models trained on applicant NLORs an…	machine learning; natural language processing	1	Ortiz, Alexander V; Feldman, Michael J; Yengo-Kahn, Aaron M; Roth, Steven G; Dambrino Iv, Robert J; Chitale, Rohan V; Chambless, Lola B	2023	J Neurosurg	Article	Information retrieval
10.5455/aim.2023.31.300-305	Utilization of ChatGPT in Medical Education: Applications and Implications for Curriculum Enhancement	Background: The integration of artificial intelligence (AI) into medical education has sparked a paradigm shift in pedagogical approaches, reshaping the way medical knowledge is accessed, processed, and applied. Medical education is a dynamic field that demands continuous adaptation to the evolving healthcare landscape. ChatGPT, an advanced AI language model, with its natural language understandi…	chatGPT; curriculum	1	Ahmed, Yasar	2023	Acta Inform Med	Article	Information retrieval
10.22381/CRLSJ15120238	Generative Artificial Intelligence-based Treatment Planning in Patient Consultation and Support, in Digital Health Interventions, and in Medical Practice and Education	Despite the relevance of how generative artificial intelligence technologies can improve medical education by integrating immersive and contextually relevant realistic healthcare simulations and providing personalized feedback to digital patients, only limited research has been conducted on this topic. In this article, I cumulate previous research findings indicating that ChatGPT can manage intri…	chatGPT; digital health intervention; generative artificial intelligence; treatment planning	1	Atkinson, Diana	2023	Contemp Read Law Soc Justice	Review	Information retrieval
10.1590/0100-6991E-20233605-EN	Innovations in surgical training: exploring the role of artificial intelligence and large language models (LLM); [Inovações no treinamento cirúrgico: explorando o papel da inteligência artificial e dos grandes modelos de linguagem (LLM)]	The landscape of surgical training is rapidly evolving with the advent of artificial intelligence (AI) and its integration into education and simulation. This manuscript aims to explore the potential applications and benefits of AI-assisted surgical training, particularly the use of large language models (LLMs), in enhancing communication, personalizing feedback, and promoting skill development. …	learning curve	1	Varas, Julian; Coronel, Brandon Valencia; Villagrán, Ignacio; Escalona, Gabriel; Hernandez, Rocio; Schuit, Gregory; Durán, Valentina; Lagos-Villaseca, Antonia; Jarry, Cristian; Neyem, Andres; Achurra, Pablo	2023	Rev Col Bras Cir	Article	Information retrieval
10.2196/49877	ChatGPT Interactive Medical Simulations for Early Clinical Education: Case Study	Background: The transition to clinical clerkships can be difficult for medical students, as it requires the synthesis and application of preclinical information into diagnostic and therapeutic decisions. ChatGPT__ generative language model with many medical applications due to its creativity, memory, and accuracy__an help students in this transition. Objective: This paper models ChatGPT 3.5__ abi…	chatGPT; clinical training; curriculum; generative; simulation; simulation	1	Scherr, Riley; Halaseh, Faris F; Spina, Aidin; Andalib, Saman; Rivera, Ronald	2023	Jmir Med Educ	Article	Information retrieval
10.2196/48452	The Potential of GPT-4 as a Support Tool for Pharmacists: Analytical Study Using the Japanese National Examination for Pharmacists	Background: The advancement of artificial intelligence (AI), as well as machine learning, has led to its application in various industries, including health care. AI chatbots, such as GPT-4, developed by OpenAI, have demonstrated potential in supporting health care professionals by providing medical information, answering examination questions, and assisting in medical education. However, the app…	chatbot; chatGPT; generative pre-trained transformer; generative pre-trained transformer; natural language processing; pharmacy; pharmacy	1	Kunitsu, Yuki	2023	Jmir Med Educ	Article	Information retrieval
10.21315/eimj2023.15.2.4	Readiness Towards Artificial Intelligence Among Undergraduate Medical Students in Malaysia	Artificial intelligence (AI) technology is growing at a fast pace and permeates many aspects of people__ daily lives. Medical students_ inclination towards AI in the medical field increases the probability of successful AI adoption and its value in the medical field. This study was conducted to evaluate medical AI readiness among undergraduate medical students. A cross-sectional study was conduct…	medicine	1	Xuan, Pang Yi; Fahumida, Mohamed Ismath Fathima; Hussain, Muhammad Imran Al Nazir; Jayathilake, Nethmi Thathsarani; Khobragade, Sujata; Soe, Htoo Htoo Kyaw; Moe, Soe; Htay, Mila Nu Nu	2023	Educ Med J	Article	Information retrieval
10.2196/47191	Assessing the Performance of ChatGPT in Medical Biochemistry Using Clinical Case Vignettes: Observational Study	Background: ChatGPT has gained global attention recently owing to its high performance in generating a wide range of information and retrieving any kind of data instantaneously. ChatGPT has also been tested for the United States Medical Licensing Examination (USMLE) and has successfully cleared it. Thus, its usability in medical education is now one of the key discussions worldwide. Objective: Th…	biochemistry; case study; chatbot; chatGPT; computer generated; examination; examination	1	Surapaneni, Krishna Mohan	2023	Jmir Med Educ	Article	Information retrieval
10.2196/47532	The Accuracy and Potential Racial and Ethnic Biases of GPT-4 in the Diagnosis and Triage of Health Conditions: Evaluation Study	Background: Whether GPT-4, the conversational artificial intelligence, can accurately diagnose and triage health conditions and whether it presents racial and ethnic biases in its decisions remain unclear. Objective: We aim to assess the accuracy of GPT-4 in the diagnosis and triage of health conditions and whether its performance varies by patient race and ethnicity. Methods: We compared the per…	bias; decision making; diagnosis; generative pre-trained transformer; generative pre-trained transformer; physician; race	1	Ito, Naoki; Kadomatsu, Sakina; Fujisawa, Mineto; Fukaguchi, Kiyomitsu; Ishizawa, Ryo; Kanda, Naoki; Kasugai, Daisuke; Nakajima, Mikio; Goto, Tadahiro; Tsugawa, Yusuke	2023	Jmir Med Educ	Review	Information retrieval
10.2196/47427	Using ChatGPT as a Learning Tool in Acupuncture Education: Comparative Study	Background: ChatGPT (Open AI) is a state-of-the-art artificial intelligence model with potential applications in the medical fields of clinical practice, research, and education. Objective: This study aimed to evaluate the potential of ChatGPT as an educational tool in college acupuncture programs, focusing on its ability to support students in learning acupuncture point selection, treatment plan…	chatGPT; educational tool; personalized education	1	Lee, Hyeonhoon	2023	Jmir Med Educ	Article	Information retrieval
10.2196/42639	Computerization of the Work of General Practitioners: Mixed Methods Survey of Final-Year Medical Students in Ireland	Background: The potential for digital health technologies, including machine learning (ML)__nabled tools, to disrupt the medical profession is the subject of ongoing debate within biomedical informatics. Objective: We aimed to describe the opinions of final-year medical students in Ireland regarding the potential of future technology to replace or work alongside general practitioners (GPs) in per…	covid-19; design; digital health; general practice; machine learning; survey	1	Blease, Charlotte; Kharko, Anna; Bernstein, Michael; Bradley, Colin; Houston, Muiris; Walsh, Ian; Mandl, Kenneth D	2023	Jmir Med Educ	Article	Information retrieval
10.3352/jeehp.2023.20.17	Comparing ChatGPT's ability to rate the degree of stereotypes and the consistency of stereotype attribution with those of medical students in New Zealand in developing a similarity rating test: a methodological study	This is an open-access article distributed under the terms of the Creative Commons Attribution License, which permits unrestricted use, distribution, and reproduction in any medium, provided the original work is properly cited. Learning about one's implicit bias is crucial for improving one's cultural competency and thereby reducing health inequity. To evaluate bias among medical students followi…	implicit bias	1	Lin, Chao-Cheng; Akuhata-Huntington, Zaine; Hsu, Che-Wei	2023	J Edu Eval Health Prof	Article	Information retrieval
10.18295/squmj.2021.21.02.006	Covid-19 and the clinical phase of the medical doctorate curriculum in oman challenges and the way forward	COVID-19 has gripped the world with lightning speed. Since the onset of the pandemic, activity throughout the world came to a grinding halt. However, business had to continue and people have to learn to live with the virus while the pandemic continues to rage. Medical education is no exception and may even deserve special mention, as it prepares frontline workers against the endemics of tomorrow.…	computer simulation; covid-19; curriculum	1	Burney, Ikram A; Abdwani, Reem; Al-Hashmi, Khamis; Al-Wardy, Nadia; Al-Saadoon, Muna	2021	Sultan Qaboos Univ Med J	Article	Information retrieval
10.1111/medu.14635	Developing medical artificial intelligence leaders: International university consortium approach	[No abstract available]		1	Lee, Young-Mee; Cao, Khoa; Leech, Michelle; De Ponti, Fabrizio	2021	Med Educ	Article	Definitive journal list
10.1080/09588221.2022.2140167	Using computer-assisted language teaching technologies to develop multiple-levels of medical vocabulary knowledge for second language medical students	The role of computer-assisted language learning (CALL) in developing vocabulary knowledge has been investigated extensively in the field of English for Academic Purposes with positive outcomes. However, its implications for medical education, and specifically foreign languages for medical purposes, have not received much attention. This study fills the gap by investigating a cohort (n = 22) of In…		1	Zhang, Huiwan; Wei, Wei; Cao, Yiqian	2022	Comput Assisted Lang Learn	Article	Information retrieval
10.1007/s40670-020-00973-6	Regional variations in medical trainee diet and nutrition counseling competencies: Machine learning-augmented propensity score analysis of a prospective multi-site cohort study	Background: Medical professionals and students are inadequately trained to respond to rising global obesity and nutrition-related chronic disease epidemics, primarily focusing on cardiovascular disease. Yet, there are no multi-site studies testing evidence-based nutrition education for medical students in preventive cardiology, let alone establishing student dietary and competency patterns. Metho…	machine learning; nutrition education; public health	1	Patnaik, Anish; Tran, Justin; Mcwhorter, John W; Burks, Helen; Ngo, Alexandra; Nguyen, Tu Dan; Mody, Avni; Moore, Laura; Hoelscher, Deanna M; Dyer, Amber; Sarris, Leah; Harlan, Timothy; Chassay, C Mark; Monlezun, Dominique	2020	Med Sci Educ	Article	Information retrieval
10.1007/s40670-020-01132-7	Recognizing Reflection: Computer-Assisted Analysis of First Year Medical Students_ Reflective Writing	Background: Reflective writing is used throughout medical education to help students navigate their transformation into medical professionals. Assessment of reflective writing, however, is challenging; each available methodology of assessment has distinct advantages and disadvantages. We tested if combining two independent assessment mechanisms__ faculty-designed rubric and Academic Writing Analy…	natural language processing; reflective writing; undergraduate education	1	Hanlon, Caitlin D; Frosch, Emily M; Shochet, Robert B; Buckingham Shum, Simon J; Gibson, Andrew; Goldberg, Harry R	2021	Med Sci Educ	Article	Information retrieval
10.1504/IJMLO.2021.118436	Mobile-based learning of drug prescription for medical education using artificial intelligence techniques	Medical knowledge is constantly changing with advances in medical sciences and techniques. As such, it is becoming increasingly difficult to keep up to date with current medical information, especially for medical students. Integration of technology into medical education is deemed an efficient way to address the challenge by providing a means of consolidating learning. In particular, the use of …		1	Tao, Xiaohui; Goh, Wee Pheng; Zhang, Ji; Yong, Jianming; Goh, Elizabeth Zhixin; Oh, Xueling	2021	Int J Mobile Learn Organ	Article	Information retrieval
10.15766/mep_2374-8265.11065	Using Computer-Assisted Instruction to Increase Otolaryngology Education During Medical School	Introduction: A quarter of all complaints seen in adult primary care and half of all complaints seen in pediatric primary care are otolaryngology related. Even though half of all medical students enter primary care fields, there is no standardized curriculum for otolaryngology during medical school. Due to increasing limitations on specialty teaching during general medical education, computer-ass…	otolaryngology; primary care	1	Michel, Margaret C; Thal, Arielle; Sparks, Andrew D; Zapanta, Philip E	2021	Mededportal	Article	Information retrieval
10.4103/AOMD.AOMD_21_19	Deducing differential diagnoses in movement disorders: Neurology residents versus a novel mobile medical application (Neurology Dx)	AIM: The aim of this study was to detect the diagnostic accuracy of a novel app (Neurology Dx) vis-_-vis neurology residents. METHODS: A multicenter cross-sectional study involving seven leading teaching neurology institutes in India was conducted by recruiting 100 neurology residents. Primary outcome was proportion of correctly identified high likely gold standard differential diagnoses. Seconda…	residency training	1	Vinny, Pulikottil; Rajan, Roopa; Goyal, Vinay; Padma, Madakasira; Lal, Vivek; Sylaja, Padmavathy; Narasimhan, Lakshmi; Dwivedi, Sada; Nair, Pradeep; Ramachandran, Dileep; Gupta, Anu; Vishnu, Venugopalan	2019	Ann Mov Disord	Article	Information retrieval
10.3991/ijet.v14i05.9639	Automatic profiling of open-ended survey data on medical workplace teaching	On-the-job medical training is known to be challenging due to the fast-paced environment and strong vocational profile. It relies on on-site supervisors, mainly doctors and nurses with long practical experience, who coach and teach their less experienced colleagues, such as residents and healthcare students. These supervisors receive pedagogical training to ensure that their guidance and teaching…		1	Saarela, Mirka; Lahtonen, Jukka; Ruoranen, Minna; Mäkeläinen, Annika; Antikainen, Teuvo; Kärkkäinen, Tommi	2019	Int J Emerg Technol Learn	Article	Information retrieval
10.7860/JCDR/2018/32744.11353	From potpourri to percipience: Developing problem solving skills in medical students through a computer assisted active learning strategy	Introduction: Problem solving skills are of utmost importance to medical students who in the future would depend on them for diagnosing a case. However, there are very few avenues to develop problem solving skills in the preclinical years. Generally, case scenarios are used by medical schools to develop these skills during Problem Based Learning (PBL) or Case Based Learning (CBL) sessions. Aim: T…	active learning; survey	1	Roche, Maya; Roche, Ronald Aloysius; Nayank, Akshatha Ganesh; Umaukanth, Shashikiran	2018	J Clin Diagn Res	Article	Information retrieval
10.1186/1472-6920-9-12	Effectiveness of a computer assisted learning (CAL) package to raise awareness of autism	Background. Promoting awareness of autism in populations who work with children may result in an earlier diagnosis of the condition. In this study, a computer assisted learning (CAL) package, containing educationally appropriate knowledge about autism was developed; and the effectiveness of this CAL package was evaluated. Methods. The CAL package was developed using computer software, Xerte and F…		1	Chuthapisith, Jariya; Dimambro, Benedict; Doody, Gillian	2009	Bmc Med Educ	Article	Definitive journal list
10.3991/ijet.v4i1.651	A computational environment for radiology and image-diagnosis teaching: A proposal using systems methodology	Defining a computational environment for radiology and image-diagnosis education requires the development of a model that covers the resident doctor's training necessities and creates the mechanisms necessary for the construction of this environment, especially integrating the various systems in use or in development, in a hospital school. This work presents a proposal to define strategies for th…	systems integration	1	Pinheiro, Mg; Figueiredo, Lr; Azevedo-Marques, Pm; Elias Jr., J	2009	Int J Emerg Technol Learn	Review	Information retrieval
10.1111/j.1365-2929.2006.02450.x	Expert system for pathology learning.	[No abstract available]		1	Esquivias López-Cuervo, Javier; Aporta Rodríguez, Rafael; García Del Moral Garrido, Raimundo	2006	Med Educ	Article	Definitive journal list
10.1109/NEBC.2002.999506	Integrating biomedical engineering design into the freshman curriculum	A new freshman design course provides the opportunity to motivate incoming students with a contemporary problem. A design project, based on surgical robotics integrates mechanical, electrical and computer technologies with issues in medical practice. © 2002 IEEE.	educational robot; medical robot; problem solving; surgery	1	Patel, Kiran V; Demarco, Robert; Foulds, Richard	2002	Proc Ieee Annual Northeast Bioengineering Conf, Nebec	Article	Information retrieval
10.1300/J186v02n03_03	Exemplary CME: Putting the __ibrary_ into CME/library specialist	Continuing Medical Education (CME) is viewed by many as unrelated to the library experience though a significant number of medical librarians play a dual role within the medical communities they serve. Librarians' skills can be used to bring unique, significant, broad-based educational benefits to CME. This is an article for the double-hat wearers who relish the challenges of their dual roles. © …	computer assisted instruction; continuing education	1	Beales, Donna	2002	J Hosp Librariansh	Article	Information retrieval
10.1016/j.compbiomed.2023.107794	Evaluation of Large language model performance on the Multi-Specialty Recruitment Assessment (MSRA) exam	Introduction: AI-powered platforms have gained prominence in medical education and training, offering diverse applications from surgical performance assessment to exam preparation. This research paper examines the capabilities of Large Language Models (LLMs), including Llama 2, Google Bard, Bing Chat, and ChatGPT-3.5, in answering multiple-choice questions of the Clinical Problem Solving (CPS) pa…	large language model; examination	0	Tsoutsanis, Panagiotis; Tsoutsanis, Aristotelis	2024	Comput Biol Med	Article	Information retrieval
10.1186/s12909-023-05022-5	Utilizing decision tree machine model to map dental students' preferred learning styles with suitable instructional strategies	BackgroundGrowing demand for student-centered learning (SCL) has been observed in higher education settings including dentistry. However, application of SCL in dental education is limited. Hence, this study aimed to facilitate SCL application in dentistry utilising a decision tree machine learning (ML) technique to map dental students' preferred learning styles (LS) with suitable instructional st…	learning style	0	Shoaib, Lily Azura; Safii, Syarida Hasnur; Idris, Norisma; Hussin, Ruhaya; Sazali, Muhamad Amin Hakim	2024	Bmc Med Educ	Article	Definitive journal list
10.1002/ase.2305	Automated grading of anatomical objective structured practical examinations using decision trees: An artificial intelligence approach	An Objective Structured Practical Examination (OSPE) is an effective and robust, but resource-intensive, means of evaluating anatomical knowledge. Since most OSPEs employ short answer or fill-in-the-blank style questions, the format requires many people familiar with the content to mark the examinations. However, the increasing prevalence of online delivery for anatomy and physiology courses coul…	assessment; gross anatomy; undergraduate education	0	Bernard, Jason; Sonnadara, Ranil; Saraco, Anthony N; Mitchell, Josh P; Bak, Alex B; Bayer, Ilana; Wainman, Bruce C	2023	Anat Sci Educ	Article	Definitive journal list
10.1186/s12909-024-05042-9	ChatGPT sits the DFPH exam: large language model performance and potential to support public health learning	BackgroundArtificial intelligence-based large language models, like ChatGPT, have been rapidly assessed for both risks and potential in health-related assessment and learning. However, their applications in public health professional exams have not yet been studied. We evaluated the performance of ChatGPT in part of the Faculty of Public Health's Diplomat exam (DFPH).MethodsChatGPT was provided w…	public health; examination; theory	0	Davies, Nathan P; Wilson, Robert; Winder, Madeleine S; Tunster, Simon J; Mcvicar, Kathryn; Thakrar, Shivan; Williams, Joe; Reid, Allan	2024	Bmc Med Educ	Article	Definitive journal list
10.1016/j.wneu.2023.10.043	Large Language Model-Based Neurosurgical Evaluation Matrix: A Novel Scoring Criteria to Assess the Efficacy of ChatGPT as an Educational Tool for Neurosurgery Board Preparation	-INTRODUCTION: Technological advancements are reshaping medical education, with digital tools becoming essential in all levels of training. Amidst this trans-formation, the study explores the potential of ChatGPT, an artificial intelligence model by OpenA	chatGPT; neurosurgery	0	Mannam, Sneha Sai; Subtirelu, Robert; Chauhan, Daksh; Ahmad, Hasan S; Matache, Irina Mihaela; Bryan, Kevin; Chitta, Siddharth V K; Bathula, Shreya C; Turlip, Ryan; Wathen, Connor; Ghenbot, Yohannes; Ajmera, Sonia; Blue, Rachel; Chen, H Isaac; Ali, Zarina S; Malhotra, Neil; Srinivasan, Visish; Ozturk, Ali K; Yoon, Jang W	2023	World Neurosurg	Review	Information retrieval
10.1007/s10459-024-10311-9	Assessing supervisor versus trainee viewpoints of entrustment through cognitive and affective lenses: an artificial intelligence investigation of bias in feedback	The entrustment framework redirects assessment from considering only trainees' competence to decision-making about their readiness to perform clinical tasks independently. Since trainees and supervisors both contribute to entrustment decisions, we examined the cognitive and affective factors that underly their negotiation of trust, and whether trainee demographic characteristics may bias them. Us…	feedback system; gender; natural language processing; large language model	0	Gin, Brian C; Ten Cate, Olle; O'sullivan, Patricia S; Boscardin, Christy	2024	Adv Health Sci Educ	Article	Definitive journal list
10.1080/0142159X.2023.2290997	The tools of the future are the challenges of today: The use of ChatGPT in problem-based learning medical education	What is the educational challenge?Incorporation of large language model (LLM) or generative artificial intelligence (AI) software poses a challenge to various areas of medical education, including problem-based learning (PBL). LLMs, such as ChatGPT, have incredible potential to transform educational systems and enhance student learning outcomes when used responsibly.What are the proposed solution…	chatGPT	0	Divito, Christopher B; Katchikian, Bryan M; Gruenwald, Jenna E; Burgoon, Jennifer M	2024	Med Teach	Article	Definitive journal list
10.1080/0142159X.2024.2308779	Is ChatGPT 'ready' to be a learning tool for medical undergraduates and will it perform equally in different subjects? Comparative study of ChatGPT performance in tutorial and case-based learning questions in physiology and biochemistry	PurposeGenerative AI will become an integral part of education in future. The potential of this technology in different disciplines should be identified to promote effective adoption. This study evaluated the performance of ChatGPT in tutorial and case-based learning questions in physiology and biochemistry for medical undergraduates. Our study mainly focused on the performance of GPT-3.5 version…	chatGPT; generative pre-trained transformer	0	Luke, W A Nathasha V; Chong, Lee Seow; Ban, Kenneth H; Wong, Amanda H; Xiong, Chen Zhi; Shing, Lee Shuh; Taneja, Reshma; Samarasekera, Dujeepa D; Yap, Celestial T	2024	Med Teach	Article	Definitive journal list
10.1186/s12909-023-04918-6	Predicting students' academic progress and related attributes in first-year medical students: an analysis with artificial neural networks and Naïve Bayes	BackgroundDropout and poor academic performance are persistent problems in medical schools in emerging economies. Identifying at-risk students early and knowing the factors that contribute to their success would be useful for designing educational interventions. Educational Data Mining (EDM) methods can identify students at risk of poor academic progress and dropping out. The main goal of this st…	data mining; neural network	0	Monteverde-Suarez, Diego; Gonzalez-Flores, Patricia; Santos-Solorzano, Roberto; Garcia-Minjares, Manuel; Zavala-Sierra, Irma; De La Luz, Veronica Luna; Sanchez-Mendiola, Melchor	2024	Bmc Med Educ	Article	Definitive journal list
10.1080/10447318.2023.2204697	Enhanced Defensive Model Using CNN against Adversarial Attacks for Medical Education through Human Computer Interaction	The design of human-machine interfaces is more precise and demanding in the medical and healthcare industries. Medical monitoring equipment demands more consistent and effective interpretation, as well as fast and straightforward operation due to its monitoring and reference functions. Consequently, it is crucial to consider how people interact with computers when designing the interface for medi…	human computer interaction; deep learning	0	Priya, K V; Peter, J Dinesh	2023	Int J Hum-Comput Int	Article	Information retrieval
10.1080/0142159X.2024.2316223	Twelve tips for Natural Language Processing in medical education program evaluation	With the increasing application of Natural Language Processing (NLP) in Medicine at large, medical educators are urged to gain an understanding and implement NLP techniques within their own education programs to improve the workflow and make significant and rapid improvements in their programs. This paper aims to provide twelve essential tips inclusive of both conceptual and technical factors to …	program evaluation; natural language processing	0	Costa-Dookhan, Kenya A; Maslej, Marta M; Donner, Kayle; Islam, Faisal; Sockalingam, Sanjeev; Thakur, Anupam	2024	Med Teach	Article	Definitive journal list
10.1080/0142159X.2024.2305369	Medical students' perceptions of an artificial intelligence (AI) assisted diagnosing program	As artificial intelligence (AI) assisted diagnosing systems become accessible and user-friendly, evaluating how first-year medical students perceive such systems holds substantial importance in medical education. This study aimed to assess medical students' perceptions of an AI-assisted diagnostic tool known as 'Glass AI.' Data was collected from first year medical students enrolled in a 1.5-week…	deep learning	0	Robleto, Emely; Habashi, Ali; Kaplan, Mary-Ann Benites; Riley, Richard L; Zhang, Chi; Bianchi, Laura; Shehadeh, Lina A	2024	Med Teach	Article	Definitive journal list
10.1186/s12909-024-05271-y	Evaluation of bias and gender/racial concordance based on sentiment analysis of narrative evaluations of clinical clerkships using natural language processing	There is increasing interest in understanding potential bias in medical education. We used natural language processing (NLP) to evaluate potential bias in clinical clerkship evaluations. Data from medical evaluations and administrative databases for medical students enrolled in third-year clinical clerkship rotations across two academic years. We collected demographic information of students and …	natural language processing	0	Bhanvadia, Sonali; Saseendrakumar, Bharanidharan Radha; Guo, Joy; Spadafore, Maxwell; Daniel, Michelle; Lander, Lina; Baxter, Sally L	2024	Bmc Med Educ	Article	Definitive journal list
10.1016/j.heliyon.2024.e25894	Determining medical students' anxiety and readiness levels about artificial intelligence	The aim of this study is to determine the levels of anxiety and readiness among medical students regarding artificial intelligence (AI) and examine the relationship between these factors. The research was conducted on medical students, and the data was collected through face-to-face and online surveys between April and June 2022. The study utilized a socio-demographic information form, an AI anxi…	anxiety; readiness	0	Guven, Gamze Ozbek; Yilmaz, Serife; Inceoglu, Feyza	2024	Heliyon	Article	Information retrieval
10.1002/ase.2273	The use of artificial intelligence to detect students' sentiments and emotions in gross anatomy reflections	Students' reflective writings in gross anatomy provide a rich source of complex emotions experienced by learners. However, qualitative approaches to evaluating student writings are resource heavy and timely. To overcome this, natural language processing, a nascent field of artificial intelligence that uses computational techniques for the analysis and synthesis of text, was used to compare health…	dissection; gross anatomy; health care profession; machine learning; natural language processing; reflective writing; sentiment analysis	0	Rechowicz, Krzysztof J; Elzie, Carrie A	2023	Anat Sci Educ	Article	Definitive journal list
10.1097/SIH.0000000000000692	Automated Video Debriefing Using Computer Vision Techniques	IntroductionWithin any training event, debriefing is a vital component that highlights areas of proficiency and deficiency, enables reflection, and ultimately provides opportunity for remediation. Video-based debriefing is desirable to capture performance and replay events, but the reality is rife with challenges, principally lengthy video and occlusions that block line of sight from camera equip…	computer vision; machine learning	0	Vanvoorst, Brian R; Walczak, Nicholas R; Hackett, Matthew G; Norfleet, Jack E; Schewe, Jon P; Fasching, Joshua S	2023	Simul Healthc	Article	Definitive journal list
10.1016/j.jrras.2023.100815	Medical science students' attitudes and perceptions of artificial intelligence in healthcare: A national study conducted in Saudi Arabia	Objectives: The impact of AI has been significant across multiple sectors, including the medical field. In recent years, AI has significantly impacted the healthcare industry by providing novel approaches to various clinical obstacles. The objectives of this work are to assess the attitudes and perceptions of freshly graduated Saudi Arabian medical students towards artificial intelligence (AI) ut…	attitude; perception	0	Alghamdi, Sami A; Alashban, Yazeed	2024	J Radiat Res Appl Sc	Article	Information retrieval
10.1080/0142159X.2024.2311267	Incorporating artificial intelligence into a workshop on scientific and scholarly report writing for preclinical medical students	This article presents the use of an artificial intelligence (AI) tool (ChatGPT) to transform a didactic lecture to an interactive workshop. The workshop on scientific and scholarly report writing was conducted for preclinical medical students. The functions of the AI as teaching assistance and documentation were expected to support the workshop. In this workshop, the AI was used to summarise and …	chatGPT; workshop; writing	0	Prachnakorn, Natdanai; Preecha, Kongsit; Sri-U-Thai, Thanapon; Jaroenyod, Thanat; Sawang, Kanokpitch; Patwong, Natthakamol; Wattanapisit, Apichai	2024	Med Teach	Article	Definitive journal list
10.1080/0142159X.2023.2298756	A checklist for reporting, reading and evaluating Artificial Intelligence Technology Enhanced Learning (AITEL) research in medical education	Advances in Artificial Intelligence (AI) have led to AI systems' being used increasingly in medical education research. Current methods of reporting on the research, however, tend to follow patterns of describing an intervention and reporting on results, with little description of the AI in the system, or the many concerns about the use of AI. In essence, the readers do not actually know anything…		0	Masters, Ken; Salcedo, Daniel	2024	Med Teach	Article	Definitive journal list
10.1016/j.wneu.2023.09.012	A Pilot Remote Curriculum to Enhance Resident and Medical Student Understanding of Machine Learning in Healthcare	-BACKGROUND: Despite the expanding role of machine learning (ML) in health care and patient expectations for clinicians to understand ML-based tools, few for-credit curricula exist specifically for neurosurgical trainees to learn basic principles and impl	curriculum; machine learning; medical resident	0	Meade, Seth M; Salas-Vega, Sebastian; Nagy, Matthew R; Sundar, Swetha J; Steinmetz, Michael P; Benzel, Edward C; Habboub, Ghaith	2023	World Neurosurg	Article	Information retrieval
10.1159/000530448	Natural Language Processing to Extract Meaningful Information from a Corpus of Written Knowledge in Breast Cancer: Transforming Books into Data	Introduction: Books and papers are the most relevant source of theoretical knowledge for medical education. New technologies of artificial intelligence can be designed to assist in selected educational tasks, such as reading a corpus made up of multiple documents and extracting relevant information in a quantitative way. Methods: Thirty experts were selected transparently using an online public c…	breast cancer	0	Catanuto, Giuseppe; Rocco, Nicola; Balafa, Konstantina; Masannat, Yazan; Karakatsanis, Andreas; Maglia, Anna; Barry, Peter; Pappalardo, Francesco; Nava, Maurizio Bruno; Caruso, Francesco	2023	Breast Care	Article	Information retrieval
10.1186/s12909-024-05217-4	Motivational interviewing skills practice enhanced with artificial intelligence: ReadMI	BackgroundFinding time in the medical curriculum to focus on motivational interviewing (MI) training is a challenge in many medical schools. We developed a software-based training tool, "Real-time Assessment of Dialogue in Motivational Interviewing" (ReadMI), that aims to advance the skill acquisition of medical students as they learn the MI approach. This human-artificial intelligence teaming ma…	motivation; patient engagement; feedback system	0	Hershberger, Paul J; Pei, Yong; Bricker, Dean A; Crawford, Timothy N; Shivakumar, Ashutosh; Castle, Angie; Conway, Katharine; Medaramitta, Raveendra; Rechtin, Maria; Wilson, Josephine F	2024	Bmc Med Educ	Article	Definitive journal list
10.1016/j.jsurg.2023.10.007	Using Artificial Intelligence to Gauge Competency on a Novel Laparoscopic Training System	OBJECTIVE: Laparoscopic surgical skill assessment and machine learning are often inaccessible to low -and -middle -income countries (LMIC). Our team developed a low-cost laparoscopic training system to teach and assess psychomotor skills required in laparoscopic salpingostomy in LMICs. We performed video review using AI to assess global surgical techniques. The objective of this study was to asse…	surgical training; machine learning	0	Ryder, C Yoonhee; Mott, Nicole M; Gross, Christopher L; Anidi, Chioma; Shigut, Leul; Bidwell, Serena S; Kim, Erin; Zhao, Yimeng; Ngam, Blessing Ngoin; Snell, Mark J; Yu, B Joon; Forczmanski, Pawel; Rooney, Deborah M; Jeffcoach, David R; Kim, Grace J	2024	J Surg Educ	Review	Definitive journal list
10.1097/SIH.0000000000000747	Artificial Intelligence and the Simulationists	The recent introduction of ChatGPT, an advanced, easy-to-use, and freely available artificial intelligence (AI) program, created new possibilities across many industries and professions including healthcare simulation. ChatGPT has the potential to streamline healthcare simulation-based education while also providing insights for the scenario development process that conventional case development …	simulation	0	Rodgers, David L; Needler, Mathew; Robinson, Alexander; Barnes, Roxie; Brosche, Theresa; Hernandez, Jessica; Poore, Julie; Vandekoppel, Paul; Ahmed, Rami	2023	Simul Healthc	Article	Definitive journal list
10.1186/s13244-023-01595-3	A framework to integrate artificial intelligence training into radiology residency programs: preparing the future radiologist	ObjectivesTo present a framework to develop and implement a fast-track artificial intelligence (AI) curriculum into an existing radiology residency program, with the potential to prepare a new generation of AI conscious radiologists.MethodsThe AI-curriculum framework comprises five sequential steps: (1) forming a team of AI experts, (2) assessing the residents' knowledge level and needs, (3) defi…	curriculum; information; medical resident	0	Van Kooten, Maria Jorina; Tan, Can Ozan; Hofmeijer, Elfi Inez Saida; Van Ooijen, Peter Martinus Adrianus; Noordzij, Walter; Lamers, Maria Jolanda; Kwee, Thomas Christian; Vliegenthart, Rozemarijn; Yakar, Derya	2024	Insights Imaging	Article	Information retrieval
10.1002/cpe.8079	Medical education and artificial intelligence: Question answering for medical questions based on intelligent interaction	Computer assisted medical diagnosis technology is widely used in the field of medical assistance to assist doctors in making diagnostic decisions. But as the number of patients increases, the diagnostic pressure on doctors gradually increases, and more efficient computer-aided medical diagnosis technology is needed to improve the accuracy of doctors' diagnosis. Today's computer-based medically as…		0	Chen, Lei	2024	Concurr Comp-Pract E	Article	Information retrieval
10.3389/fmed.2023.1296615	ChatGPT's performance in German OB/GYN exams - paving the way for AI-enhanced medical education and clinical practice	BackgroundChat Generative Pre-Trained Transformer (ChatGPT) is an artificial learning and large language model tool developed by OpenAI in 2022. It utilizes deep learning algorithms to process natural language and generate responses, which renders it suitable for conversational interfaces. ChatGPT's potential to transform medical education and clinical practice is currently being explored, but it…	chatGPT; machine learning	0	Riedel, Maximilian; Kaefinger, Katharina; Stuehrenberg, Antonia; Ritter, Viktoria; Amann, Niklas; Graf, Anna; Recker, Florian; Klein, Evelyn; Kiechle, Marion; Riedel, Fabian; Meyer, Bastian	2023	Front Med-Lausanne	Article	Information retrieval
10.1186/s12909-024-05078-x	Insights from semi-structured interviews on integrating artificial intelligence in clinical chemistry laboratory practices	BackgroundArtificial intelligence (AI) is gradually transforming the practises of healthcare providers. Over the last two decades, the advent of AI into numerous aspects of pathology has opened transformative possibilities in how we practise laboratory medicine. Objectives of this study were to explore how AI could impact the clinical practices of professionals working in Clinical Chemistry labor…	laboratory	0	Jafri, Lena; Farooqui, Arsala Jameel; Grant, Janet; Omer, Usmaan; Gale, Rodney; Ahmed, Sibtain; Khan, Aysha Habib; Siddiqui, Imran; Ghani, Farooq; Majid, Hafsa	2024	Bmc Med Educ	Article	Definitive journal list
10.3390/brainsci13030456	Investigating Students' Pre-University Admission Requirements and Their Correlation with Academic Performance for Medical Students: An Educational Data Mining Approach	Medical education is one of the most sought-after disciplines for its prestigious and noble status. Institutions endeavor to identify admissions criteria to register bright students who can handle the complexity of medical training and become competent clinicians. This study aims to apply statistical and educational data mining approaches to study the relationship between pre-admission criteria a…	data mining; classification; student performance	0	Qahmash, Ayman; Ahmad, Naim; Algarni, Abdulmohsen	2023	Brain Sci	Article	Information retrieval
10.24875/GMM.230001671	ChatGPT: opportunities and risks in the fields of medical care, teaching, and research	ChatGPT is a virtual assistant with artificial intelligence (AI) that uses natural language to communicate, i.e., it holds conversa-tions as those that would take place with another human being. It can be applied at all educational levels, including medical education, where it can impact medical training, research, the writing of scientific articles, clinical care, and personalized medicine. It c…	chatGPT; patient care; error; precision medicine	0	Gutierrez-Cirlos, Carlos; Carrillo-Perez, Diego L; Bermudez-Gonzalez, Jorge L; Hidrogo-Montemayor, Irving; Carrillo-Esper, Raul; Sanchez-Mendiola, Melchor	2023	Gac Med Mex	Article	Information retrieval
10.1016/j.acra.2023.09.025	Why Medical Students Pursue Radiology: A Current Longitudinal Survey on Motivations and Controversial Issues in Radiology	Rationale and Objectives: Radiology is an increasingly competitive specialty. Various current factors influence medical students' decision to pursue a radiology career, including artificial intelligence (AI), remote reading, and COVID-19. This study seeks to determine the decision-making factors of all alumni from our medical school who matched into a radiology residency, and to gather opinions o…	radiology; medical resident; covid-19	0	Neitzel, Easton; Vansonnenberg, Eric; Lynch, Kelly; Irwin, Chase; Shah-Patel, Lisa; Mamlouk, Mark	2024	Acad Radiol	Article	Information retrieval
10.1186/s12909-022-03976-6	Clinician and computer: a study on doctors' perceptions of artificial intelligence in skeletal radiography	Background Traumatic musculoskeletal injuries are a common presentation to emergency care, the first-line investigation often being plain radiography. The interpretation of this imaging frequently falls to less experienced clinicians despite well-established challenges in reporting. This study presents novel data of clinicians' confidence in interpreting trauma radiographs, their perception of AI…	decision support system; clinical	0	York, Thomas James; Raj, Siddarth; Ashdown, Thomas; Jones, Gareth	2023	Bmc Med Educ	Review	Definitive journal list
10.2196/49022	Promises, Pitfalls, and Clinical Applications of Artificial Intelligence in Pediatrics	Artificial intelligence (AI) broadly describes a branch of computer science focused on developing machines capable of performing tasks typically associated with human intelligence. Those who connect AI with the world of science fiction may meet its growing rise with hesitancy or outright skepticism. However, AI is becoming increasingly pervasive in our society, from algorithms helping to sift thr…	pediatric; disparities; pediatric; children; children; autism; barriers; barriers; professional education; continuing education; continuing education; implementation	0	Bhargava, Hansa; Salomon, Carmela; Suresh, Srinivasan; Chang, Anthony; Kilian, Rachel; Van Stijn, Diana; Oriol, Albert; Low, Daniel; Knebel, Ashley; Taraman, Sharief	2024	J Med Internet Res	Article	Information retrieval
10.1016/j.ejrad.2024.111324	A deep learning-based algorithm improves radiology residents' diagnoses of acute pulmonary embolism on CT pulmonary angiograms	Purpose: To compare radiology residents' diagnostic performances to detect pulmonary emboli (PEs) on CT pulmonary angiographies (CTPAs) with deep -learning (DL)-based algorithm support and without. Methods: Fully anonymized CTPAs (n = 207) of patients suspected of having acute PE served as input for PE detection using a previously trained and validated DL -based algorithm. Three residents in thei…	deep learning	0	Vallee, Alexandre; Quint, Raphaelle; Brun, Anne Laure; Mellot, Francois; Grenier, Philippe A	2024	Eur J Radiol	Article	Information retrieval
10.1002/ase.2360	Using artificial intelligence to grade practical laboratory examinations: Sacrificing students' learning experiences for saving time?	The use of artificial intelligence (AI) by students has recently been made a key topic among educators because of the potential to transform students' learning experiences. However, the use of AI-based software by instructors has not received the same level of consideration despite its recent accessibility and prevalence. This contribution discusses the benefits, challenges, and limitations of co…	assessment; examination; gross anatomy; undergraduate education	0	Gonzalez, Victor H; Mattingly, Spencer; Wilhelm, Jessica; Hemingson, Danielle	2023	Anat Sci Educ	Article	Definitive journal list
[truncated: 118 more rows]
