# Supplementary material for: How AI Is Transforming Medical Education: Bibliometric Analysis
Source: JMIR Med Educ. 2025 Nov 18;11:e75911. doi: 10.2196/75911 (PMC12673300; doi:10.2196/75911)
Supplement: Multimedia Appendix 4 [file mededu_v11i1e75911_app4.xlsx]

## Sheet: Sheet1
label	replace.by
3d computer-models	3d model
3d graphics	3d image
3d models	3d model
3d printing	3d model
3d reconstruction	3d model
abilities	ability
academic-performance	academic achievement
achievement	academic achievement
adaptive behavior	adaptation
aged	age
allied health education	educational alliance
allied health personnel	educational alliance
anastomosis	anatomy education
anatomic models	anatomic model
anatomical illustration	anatomic illustration
anatomical sciences/medical education	anatomy education
anatomy teaching	anatomy education
answers	answer
artificial neural network	neural network
artificial neural networks	neural network
assessment-tool	assessment tool
attitudes	attitude
cai	computer assisted instruction
cal	computer assisted learning
chat generative pre-trained transformer	chatGPT
chat gpt	chatGPT
chatbots	chatbot
chatgpt	chatGPT
chatgpt-4	chatGPT
child	children
clinical clerkship	clerkship
clinical competence standards	clinical competence
clinical decision making	decision making
clinical decision support	decision support
clinical decision support systems	decision support system
clinical decision-making	decision making
clinical education	clinical training
clinical skills	clinical practice
cluster analysis	clinical reasoning
cognitive load theory	cognitive load
college students	college student
competence	competency-based education
competency-based medical education	competency-based education
computer aided design	computer assisted design
computer aided instruction	computer assisted instruction
computer aided learning	computer assisted learning
computer assisted tomography	computer assisted image processing
computer-aided design	computer assisted design
computer-aided instruction	computer assisted instruction
computer-aided learning	computer assisted learning
computer-aided-instruction	computer assisted instruction
computer-assisted decision making	computer assisted instruction
computer-assisted diagnosis	computer assisted diagnosis
computer-assisted image processing	computer assisted image processing
computer-assisted instruction	computer assisted instruction
computer-assisted instruction (cai)	computer assisted instruction
computer-assisted instruction methods	computer assisted instruction
computer-assisted instruction/methods	computer assisted instruction
computer-assisted learning	computer assisted learning
computer-assisted surgery	computer assisted surgery
computer-assisted training	computer assisted learning
computer-assisted-instruction	computer assisted instruction
computer-based instruction	computer assisted instruction
computer-based learning	computer assisted learning
computers in anatomical education	anatomy education
construct-validation	construct-validity
continuing medical education	continuing education
controlled clinical trial	clinical trial
conversational agents	conversational agent
convolutional neural network	neural network
cooperative behavior	cooperation
costs	cost
ct	CT
curricula	curriculum
curriculum development	curriculum
data base	database
decision support systems	decision support system
decision support systems clinical	decision support system
decision support techniques	decision support system
decision-making	decision making
decision-support	decision support
delivery of health care	health care delivery
demographics	demography
dental student	dental education
dental students	dental education
diabetic-retinopathy	diabetic retinopathy
diagnosis computer-assisted	computer assisted diagnosis
diagnostic test accuracy study	diagnostic accuracy
digital health interventions	digital health intervention
distance learning	distance education
doctors	doctor
dual-task	dual task
education dental	dental education
education distance	distance education
education medical continuing	continuing education
education medical graduate	graduate education
education medical undergraduate	undergraduate education
education medical undergraduate methods	undergraduate education
education medical undergraduate methods standards	undergraduate education
education nursing	nursing education
educational data mining	data mining
educational interventions	intervention
educational robots	educational robot
effectiveness of anatomy education	anatomy education
electrocardiography	electrocardiogram
electronic health records	electronic health record
emergency health service	emergency medical service
emergency medical services	emergency medical service
emergency medicine	emergency medical service
emotions	emotion
evaluation study	evaluation
evidence-based medicine	evidence based medicine
exam	examination
examination performance	examination
examinations	examination
exams	examination
experience	experiential learning
expert	expert system
expert systems	expert system
feasibility study	feasibility
feedback	feedback system
fellowships and scholarships	fellowship
female	gender
functional-anatomy	functional anatomy
fundamentals	fundamental
games	game
gender bias	gender
general practitioners	general practice
general-practice	general practice
general-surgery	general surgery
generative ai	generative artificial intelligence
generative pre-trained transformer 4	generative pre-trained transformer
generative pretrained transformer	generative pre-trained transformer
gpt	generative pre-trained transformer
gpt-3.5	generative pre-trained transformer
gpt-4	generative pre-trained transformer
graduate medical education	graduate education
gross anatomy education	gross anatomy
gross anatomy laboratory	gross anatomy
gross-anatomy	gross anatomy
guide	guidelines
health	health care
health care education	health care
health care professionals	health care profession
health personnel attitude	health care profession
health professions education	health care profession
health-care	health care
health-professionals	health care profession
health-professions	health care profession
health-professions education	professional education
healthcare	health care
histology education	histology
human	humanity
human anatomy	anatomy
human-computer interaction	human computer interaction
humans	humanity
image	image analysis
image interpretation	image analysis
image processing	image analysis
image reconstruction	image analysis
images	image analysis
imaging	image analysis
imaging three-dimensional	3d image
improve	improvement
individual-differences	individual differences
information retrieval	information processing
information science	information
information storage and retrieval	information processing
innovation and technology	innovation
innovations	innovation
instruction	instructional design
instructional-design	instructional design
intensive care	intensive care unit
intensive care units	intensive care unit
interactivity	interactive learning
interdisciplinary study	interdisciplinary education
internal-medicine	internal medicine
interprofessional education	interdisciplinary education
interprofessional relations	interdisciplinary education
interventions	intervention
knowledge management	knowledge
laboratory dissection	laboratory
language models	language model
laparoscopic skills	laparoscopy
laparoscopic surgery	laparoscopy
large language models	large language model
large language models (llm)	large language model
learn	learning
learning anatomy	anatomy education
learning environments	learning environment
learning outcomes	learning outcome
learning profiles	learning profile
learning styles	learning style
learning systems	learning system
learning-curve	learning curve
lectures	lecture
linguistics	language
llm	large language model
llms	large language model
long-term retention	long term retention
male	gender
medical curriculum	curriculum
medical errors	error
medical ethics	ethics
medical exam	examination
medical examination	examination
medical examinations	examination
medical image education	image analysis
medical imaging	image analysis
medical informatics	information
medical informatics applications	information technology
medical physicist	medical physics
medical practice	clinical practice
medical problems	medical problem
medical residents	medical resident
medical robotics	medical robot
medical services	medical service
medical training	clinical training
mental rotation test	mental rotation
meta-analysis	meta analysis
metaanalysis	meta analysis
methods	methodology
microscopy	microscope
middle aged	age
minimally invasive	minimally invasive surgery
minimally invasive surgical procedures	minimally invasive surgery
models	model
models anatomic	anatomic model
models educational	educational model
motion	motion analysis
motivational interviewing	motivation
multimedia systems	multimedia
multiple choice questions	multiple choice test
multiple-choice questions	multiple choice test
natural language processing systems	natural language processing
neural networks	neural network
neuroanatomy education	neuroanatomy
neurosurgical education	neurosurgery
nlp	natural language processing
nurses	nursing education
nursing	nursing education
nursing student	nursing education
nutrition	nutrition education
objective skill assessment	objective assessment
objective structured assessment	objective assessment
online distance education	online education
online laboratory	online education
online learning	online education
online lecture	online education
online spaced-education	online education
online systems	online system
openai	open ai
operating-room	operating room
operating-room performance	operating room
opinions	opinion
patients	patient
pbl	problem based learning
pediatrics	pediatric
perceptions	perception
pharmacist	pharmacy
pharmacology	pharmacy
physicians	physician
pilot projects	pilot study
postgraduate medical education	postgraduate education
practice	clinical practice
practice guideline	guidelines
practice guidelines as topic	guidelines
prediction	predictive analysis
predictive analytics	predictive analysis
predictive value	predictive analysis
primary health care	primary care
primary-care	primary care
problem-based learning	problem based learning
problem-solving	problem solving
professional development	professional education
programs	program
psychological aspect	psychology
qualitative research	qualitative analysis
quality	qualitative analysis
quality control	qualitative analysis
quantification	quantitative analysis
questionnaire	survey
questionnaires	survey
radiographer	radiography
radiologists	radiologist
randomised controlled trial [publication type]	randomized controlled trial
randomization	randomized controlled trial
randomized controlled-trial	randomized controlled trial
randomized-controlled-trial	randomized controlled trial
recommendations	recommendation
reproducibility of results	reproducibility
residency	medical resident
residency education	residency training
resident	medical resident
resident education	residency training
resident training	residency training
residents	medical resident
resources	resource
responses	response
retention (psychology)	retention
robot assisted surgery	robotic surgery
robot-assisted surgery	robotic surgery
robotic	robot
robotic curriculum	robotic training
robotic prostatectomy	robotic surgery
robotic surgical procedure	robotic surgery
robotic surgical procedures	robotic surgery
robotic-assisted surgery	robotic surgery
robotics	robot
robotics surgery	robotic surgery
robots	robot
schools	school
schools medical	school
sciences	science
score	scoring system
self-assessment	self evaluation
self-directed learning	self directed learning
self-regulated learning	self directed learning
sex difference	gender
simulation-based training	simulation training
simulations	simulation
skills	skill
spatial cognitive ability	spatial ability
standards	standard
step 1	usmle
strategies	strategy
student perceptions	student perception
student-centered learning	student centered learning
students' perceptions	student perception
students' performance	student performance
students dental	dental education
students medical psychology	psychology
surgeons	surgeon
surgery simulator	surgical simulation
surgery computer-assisted	computer assissted surgery
surgical education	surgical training
surgical equipment	surgical system
surgical skills	surgical skill
surveys	survey
surveys and questionnaires	survey
suture techniques	suture technique
systematic reviews	systematic review
systems	system
task performance and analysis	task performance
tasks	task
teaching anatomy	anatomy education
teaching histology	histology
teaching materials	teaching methods
teaching/methods	teaching methods
technology-enhanced simulation	technology enhanced simulation
three dimensional imaging	3d image
three-dimensional	three dimensional
three-dimensional modeling	3d model
ultrasonography	ultrasound
undergraduate	undergraduate education
undergraduate education	undergraduate education
undergraduate medical education	undergraduate education
united states medical licensing examination	licensing examination
user-computer interface	computer interface
usmle step 1	usmle
validation process	validation
validity	validation
validity and reliability	validation
videorecording	video recording
videos	video
virtual microscopy	virtual microscope
virtual patients	virtual patient
virtual reality (vr)	virtual reality
virtual reality simulation	virtual reality
virtual-reality	virtual reality
virtual-reality simulator	virtual reality
visible human projects	visible human
web-based learning	online education
women	gender
working-memory	working memory
world-wide-web	world wide web
education, medical, undergraduate	undergraduate education
